# Supplementary material for: Diiodidobis(triphenyl­phosphine oxide)cadmium
Source: Acta Crystallogr Sect E Struct Rep Online. 2010 Dec 24;67(Pt 1):m114. doi: 10.1107/S160053681005302X (PMC3050319; doi:10.1107/S160053681005302X)
Supplement: Supplementary file 1 [file e-67-0m114-sup1.cif]

##############################################################################
###                                                                        ###
###        Electronic paper (Acta Crystallographica Section E)             ###
###                                                                        ###
##############################################################################
#                                                                            #
# This CIF contains the data in a paper accepted for publication in Acta     #
# Crystallographica Section E. It conforms to the requirements of Notes      #
# for Authors for Section E, and has been peer reviewed under the auspices   #
# of the IUCr Commission on Journals.                                        #
#                                                                            #
# Full details of the Crystallographic Information File format               #
# are given in the paper "The Crystallographic Information File (CIF):       #
# a New Standard Archive File for Crystallography" by S. R. Hall, F. H.      #
# Allen and I. D. Brown [Acta Cryst. (1991), A47, 655-685].                  #
#                                                                            #
# The current version of the core CIF dictionary is obtainable from          #
# ftp://ftp.iucr.org/pub/cif_core.dic. The current version number is 2.4.    #
#                                                                            #
# Software is freely available for graphical display of the structure(s) in  #
# this CIF.  For information consult the CIF home page http://www.iucr.org/  #
# cif/home.html                                                              #
#                                                                            #
# This file may be used for bona fide research purposes within the           #
# scientific community so long as proper attribution is given to the journal # 
# article from which it was obtained.                                        #
#                                                                            #
##############################################################################
                                             
data_I
_audit_creation_method     SHELXL-97
_chemical_name_systematic
;
Diiodidobis(triphenylphosphine oxide)cadmium
;
_chemical_name_common     ?
_chemical_formula_moiety     'C36 H30 Cd I2 O2 P2'
_chemical_formula_sum     'C36 H30 Cd I2 O2 P2'
_chemical_formula_iupac     '[Cd I2 (C18 H15 O1 P1)2]'
_chemical_formula_weight     922.74
_chemical_melting_point     ?
_symmetry_cell_setting     orthorhombic
_symmetry_space_group_name_H-M     'P 21 21 21'
_symmetry_space_group_name_Hall     'P 2ac 2ab'
loop_
    _symmetry_equiv_pos_as_xyz
    'x, y, z'
    '-x+1/2, -y, z+1/2'
    'x+1/2, -y+1/2, -z'
    '-x, y+1/2, -z+1/2'
_cell_length_a     10.5492(5)
_cell_length_b     17.7053(7)
_cell_length_c     19.1985(9)
_cell_angle_alpha     90.00
_cell_angle_beta     90.00
_cell_angle_gamma     90.00
_cell_volume     3585.8(3)
_cell_formula_units_Z     4
_cell_measurement_reflns_used     24384
_cell_measurement_theta_min     1.57
_cell_measurement_theta_max     26.11
_cell_measurement_temperature     293(2)
_exptl_crystal_description     'block'
_exptl_crystal_colour     'colourless'
_exptl_crystal_size_max     0.34
_exptl_crystal_size_mid     0.33
_exptl_crystal_size_min     0.23
_exptl_crystal_density_diffrn     1.709
_exptl_crystal_density_meas     ?
_exptl_crystal_density_method     'not measured'
_exptl_crystal_F_000     1784
_exptl_absorpt_coefficient_mu     2.449
_exptl_absorpt_correction_type     multi-scan
_exptl_absorpt_process_details     '(MULscanABS on PLATON; Spek, 2009)'
_exptl_absorpt_correction_T_min     0.7862
_exptl_absorpt_correction_T_max     1.0000
_exptl_special_details
;
;
_diffrn_ambient_temperature     293(2)
_diffrn_radiation_type     MoK\a
_diffrn_radiation_wavelength     0.71073
_diffrn_radiation_source     'fine-focus sealed tube'
_diffrn_radiation_monochromator     graphite
_diffrn_measurement_device_type     'Stoe IPDS 2'
_diffrn_measurement_device     '2-circle goniometer'
_diffrn_measurement_method     '\f and \w'
_diffrn_detector_area_resol_mean     ?
_diffrn_reflns_number     33377
_diffrn_reflns_av_R_equivalents     0.0522
_diffrn_reflns_av_sigmaI/netI     0.0354
_diffrn_reflns_theta_min     1.56
_diffrn_reflns_theta_max     25.69
_diffrn_reflns_theta_full     25.69
_diffrn_measured_fraction_theta_max     0.995
_diffrn_measured_fraction_theta_full     0.995
_diffrn_reflns_limit_h_min     -12
_diffrn_reflns_limit_h_max     12
_diffrn_reflns_limit_k_min     -21
_diffrn_reflns_limit_k_max     21
_diffrn_reflns_limit_l_min     -23
_diffrn_reflns_limit_l_max     22
_diffrn_standards_number     0
_diffrn_standards_interval_time     ?
_diffrn_standards_decay_%     0
_refine_special_details
;
Refinement of <i>F</i>^2^ against ALL reflections. The weighted <i>R</i>-factor
<i>wR</i> and goodness of fit <i>S</i> are based on <i>F</i>^2^, conventional
<i>R</i>-factors <i>R</i> are based on <i>F</i>, with <i>F</i> set to zero for
negative <i>F</i>^2^. The threshold expression of <i>F</i>^2^ >
\s(<i>F</i>^2^) is used only for calculating <i>R</i>-factors(gt) <i>etc</i>.
and is not relevant to the choice of reflections for refinement.
<i>R</i>-factors based on <i>F</i>^2^ are statistically about twice as large
as those based on <i>F</i>, and <i>R</i>- factors based on ALL data will be
even larger.
;
_reflns_number_total     6767
_reflns_number_gt     5935
_reflns_threshold_expression     I>2\s(I)
_refine_ls_structure_factor_coef     Fsqd
_refine_ls_matrix_type     full
_refine_ls_R_factor_all     0.0390
_refine_ls_R_factor_gt     0.0305
_refine_ls_wR_factor_gt     0.0488
_refine_ls_wR_factor_ref     0.0504
_refine_ls_goodness_of_fit_ref     1.008
_refine_ls_restrained_S_all     1.008
_refine_ls_number_reflns     6767
_refine_ls_number_parameters     389
_refine_ls_number_restraints     0
_refine_ls_hydrogen_treatment     constr
_refine_ls_weighting_scheme     calc
_refine_ls_weighting_details
                 'calc w=1/[\s^2^(Fo^2^)+(0.0223P)^2^] where P=(Fo^2^+2Fc^2^)/3'
_atom_sites_solution_hydrogens     geom
_atom_sites_solution_primary     direct
_atom_sites_solution_secondary     difmap
_refine_ls_shift/su_max     0.001
_refine_ls_shift/su_mean     0.000
_refine_diff_density_max     0.389
_refine_diff_density_min     -0.416
_refine_ls_extinction_method     'SHELXL97 (Sheldrick, 2008)'
_refine_ls_extinction_coef     0.00162(7)
_refine_ls_extinction_expression
                                  'Fc^*^=kFc[1+0.001xFc^2^\l^3^/sin(2\q)]^-1/4^'
_refine_ls_abs_structure_details     'Flack (1983), <b>2950 Friedel pairs</b>'
_refine_ls_abs_structure_Flack     -0.020(16)
loop_
    _atom_type_symbol
    _atom_type_description
    _atom_type_scat_dispersion_real
    _atom_type_scat_dispersion_imag
    _atom_type_scat_source
    'C' 'C' 0.0033 0.0016
                         'International Tables Vol C Tables 4.2.6.8 and 6.1.1.4'
    'H' 'H' 0.0000 0.0000
                         'International Tables Vol C Tables 4.2.6.8 and 6.1.1.4'
    'Cd' 'Cd' -0.8075 1.2024
                         'International Tables Vol C Tables 4.2.6.8 and 6.1.1.4'
    'I' 'I' -0.4742 1.8119
                         'International Tables Vol C Tables 4.2.6.8 and 6.1.1.4'
    'O' 'O' 0.0106 0.0060
                         'International Tables Vol C Tables 4.2.6.8 and 6.1.1.4'
    'P' 'P' 0.1023 0.0942
                         'International Tables Vol C Tables 4.2.6.8 and 6.1.1.4'
_computing_data_collection     'X-AREA (Stoe & Cie, 2009)'
_computing_cell_refinement     'X-AREA (Stoe & Cie, 2009)'
_computing_data_reduction     'X-RED32 (Stoe & Cie, 2009)'
_computing_structure_solution     'SHELXS97 (Sheldrick, 2008)'
_computing_structure_refinement     'SHELXL97 (Sheldrick, 2008)'
_computing_molecular_graphics     'PLATON  (Spek, 2009)'
_computing_publication_material
                            'SHELXL97 (Sheldrick, 2008) and PLATON (Spek, 2009)'
loop_
    _atom_site_type_symbol
    _atom_site_label
    _atom_site_fract_x
    _atom_site_fract_y
    _atom_site_fract_z
    _atom_site_U_iso_or_equiv
    _atom_site_adp_type
    _atom_site_calc_flag
    _atom_site_refinement_flags
    _atom_site_occupancy
    _atom_site_disorder_assembly
    _atom_site_disorder_group
    I I1 1.18644(3) -0.082133(18) 0.23181(2) 0.07658(11) Uani d . 1 . .
    I I2 0.74406(3) -0.126641(17) 0.270473(19) 0.06842(10) Uani d . 1 . .
    Cd Cd1 0.93992(3) -0.072930(15) 0.195467(15) 0.04256(8) Uani d . 1 . .
    P P1 0.86596(10) 0.12527(5) 0.18071(5) 0.0410(2) Uani d . 1 . .
    P P2 0.90645(9) -0.08668(5) 0.01070(5) 0.0403(2) Uani d . 1 . .
    O O1 0.8885(3) 0.04392(13) 0.16396(15) 0.0484(7) Uani d . 1 . .
    O O2 0.9237(3) -0.10704(13) 0.08553(14) 0.0487(7) Uani d . 1 . .
    C C1 0.9126(4) 0.1857(2) 0.1099(2) 0.0453(10) Uani d . 1 . .
    C C2 0.9962(5) 0.2454(2) 0.1185(3) 0.0598(12) Uani d . 1 . .
    H H2 1.0317 0.2553 0.1619 0.072 Uiso calc R 1 . .
    C C3 1.0259(5) 0.2898(3) 0.0619(3) 0.0737(15) Uani d . 1 . .
    H H3 1.0807 0.3305 0.0680 0.088 Uiso calc R 1 . .
    C C4 0.9779(6) 0.2762(3) -0.0025(3) 0.0769(16) Uani d . 1 . .
    H H4 0.9999 0.3069 -0.0398 0.092 Uiso calc R 1 . .
    C C5 0.8971(5) 0.2169(3) -0.0117(3) 0.0747(15) Uani d . 1 . .
    H H5 0.8638 0.2070 -0.0557 0.090 Uiso calc R 1 . .
    C C6 0.8643(5) 0.1713(3) 0.0443(3) 0.0627(12) Uani d . 1 . .
    H H6 0.8095 0.1308 0.0377 0.075 Uiso calc R 1 . .
    C C7 0.9530(4) 0.15302(18) 0.2570(2) 0.0438(10) Uani d . 1 . .
    C C8 1.0737(4) 0.1233(2) 0.2657(3) 0.0610(11) Uani d . 1 . .
    H H8 1.1075 0.0917 0.2318 0.073 Uiso calc R 1 . .
    C C9 1.1433(5) 0.1401(3) 0.3236(3) 0.0762(15) Uani d . 1 . .
    H H9 1.2230 0.1185 0.3296 0.091 Uiso calc R 1 . .
    C C10 1.0953(5) 0.1895(3) 0.3737(3) 0.0755(15) Uani d . 1 . .
    H H10 1.1425 0.2008 0.4132 0.091 Uiso calc R 1 . .
    C C11 0.9782(5) 0.2212(3) 0.3643(3) 0.0692(15) Uani d . 1 . .
    H H11 0.9465 0.2551 0.3969 0.083 Uiso calc R 1 . .
    C C12 0.9073(4) 0.2027(2) 0.3063(3) 0.0555(11) Uani d . 1 . .
    H H12 0.8276 0.2242 0.3004 0.067 Uiso calc R 1 . .
    C C13 0.7004(4) 0.1429(2) 0.1953(2) 0.0455(10) Uani d . 1 . .
    C C14 0.6512(4) 0.2156(3) 0.1886(3) 0.0641(13) Uani d . 1 . .
    H H14 0.7052 0.2555 0.1779 0.077 Uiso calc R 1 . .
    C C15 0.5250(5) 0.2291(3) 0.1974(3) 0.0776(15) Uani d . 1 . .
    H H15 0.4934 0.2778 0.1926 0.093 Uiso calc R 1 . .
    C C16 0.4463(5) 0.1718(3) 0.2132(3) 0.0846(18) Uani d . 1 . .
    H H16 0.3600 0.1811 0.2180 0.101 Uiso calc R 1 . .
    C C17 0.4920(5) 0.0997(3) 0.2223(3) 0.0905(18) Uani d . 1 . .
    H H17 0.4374 0.0607 0.2347 0.109 Uiso calc R 1 . .
    C C18 0.6202(4) 0.0855(3) 0.2127(3) 0.0662(13) Uani d . 1 . .
    H H18 0.6515 0.0367 0.2181 0.079 Uiso calc R 1 . .
    C C19 1.0159(4) -0.0149(2) -0.0169(2) 0.0471(10) Uani d . 1 . .
    C C20 1.0988(4) 0.0163(3) 0.0302(3) 0.0639(13) Uani d . 1 . .
    H H20 1.1012 -0.0021 0.0756 0.077 Uiso calc R 1 . .
    C C21 1.1794(5) 0.0753(3) 0.0112(3) 0.0829(16) Uani d . 1 . .
    H H21 1.2331 0.0968 0.0441 0.099 Uiso calc R 1 . .
    C C22 1.1795(5) 0.1011(3) -0.0550(4) 0.0827(17) Uani d . 1 . .
    H H22 1.2346 0.1396 -0.0680 0.099 Uiso calc R 1 . .
    C C23 1.0993(6) 0.0709(3) -0.1023(4) 0.0899(18) Uani d . 1 . .
    H H23 1.0994 0.0892 -0.1477 0.108 Uiso calc R 1 . .
    C C24 1.0169(6) 0.0132(3) -0.0843(3) 0.0771(16) Uani d . 1 . .
    H H24 0.9622 -0.0068 -0.1175 0.093 Uiso calc R 1 . .
    C C25 0.7489(4) -0.0529(2) -0.0065(2) 0.0454(9) Uani d . 1 . .
    C C26 0.6703(5) -0.0353(3) 0.0477(3) 0.0666(13) Uani d . 1 . .
    H H26 0.6986 -0.0412 0.0933 0.080 Uiso calc R 1 . .
    C C27 0.5483(5) -0.0085(3) 0.0355(4) 0.0921(19) Uani d . 1 . .
    H H27 0.4955 0.0032 0.0728 0.111 Uiso calc R 1 . .
    C C28 0.5063(6) 0.0007(3) -0.0305(4) 0.0869(19) Uani d . 1 . .
    H H28 0.4249 0.0189 -0.0385 0.104 Uiso calc R 1 . .
    C C29 0.5831(6) -0.0168(3) -0.0857(4) 0.0833(17) Uani d . 1 . .
    H H29 0.5536 -0.0107 -0.1310 0.100 Uiso calc R 1 . .
    C C30 0.7039(5) -0.0433(3) -0.0743(3) 0.0694(14) Uani d . 1 . .
    H H30 0.7559 -0.0549 -0.1119 0.083 Uiso calc R 1 . .
    C C31 0.9299(4) -0.1687(2) -0.0436(2) 0.0450(9) Uani d . 1 . .
    C C32 0.8330(5) -0.2208(2) -0.0492(3) 0.0586(12) Uani d . 1 . .
    H H32 0.7548 -0.2109 -0.0288 0.070 Uiso calc R 1 . .
    C C33 0.8515(5) -0.2872(3) -0.0847(3) 0.0704(15) Uani d . 1 . .
    H H33 0.7859 -0.3220 -0.0885 0.085 Uiso calc R 1 . .
    C C34 0.9669(5) -0.3021(3) -0.1145(3) 0.0752(16) Uani d . 1 . .
    H H34 0.9792 -0.3470 -0.1386 0.090 Uiso calc R 1 . .
    C C35 1.0644(7) -0.2510(3) -0.1091(3) 0.0888(18) Uani d . 1 . .
    H H35 1.1423 -0.2608 -0.1299 0.107 Uiso calc R 1 . .
    C C36 1.0455(5) -0.1847(3) -0.0721(3) 0.0694(14) Uani d . 1 . .
    H H36 1.1121 -0.1508 -0.0666 0.083 Uiso calc R 1 . .
loop_
    _atom_site_aniso_label
    _atom_site_aniso_U_11
    _atom_site_aniso_U_22
    _atom_site_aniso_U_33
    _atom_site_aniso_U_12
    _atom_site_aniso_U_13
    _atom_site_aniso_U_23
    I1 0.06132(19) 0.06743(18) 0.1010(3) 0.01232(16) -0.03074(19) -0.0126(2)
    I2 0.0711(2) 0.06905(19) 0.0651(2) -0.01968(16) 0.01331(18) 0.00869(16)
    Cd1 0.04879(16) 0.04223(14) 0.03666(15) -0.00255(14) -0.00130(13)
                                                                    -0.00194(13)
    P1 0.0430(6) 0.0347(5) 0.0454(7) 0.0008(4) 0.0039(5) -0.0052(4)
    P2 0.0476(6) 0.0388(5) 0.0345(5) 0.0016(4) 0.0015(4) -0.0018(4)
    O1 0.0506(17) 0.0352(13) 0.0595(18) 0.0008(11) 0.0012(15) -0.0045(12)
    O2 0.0673(18) 0.0434(13) 0.0355(16) 0.0021(14) -0.0002(14) -0.0049(11)
    C1 0.046(3) 0.044(2) 0.046(3) 0.0039(19) 0.008(2) -0.0018(19)
    C2 0.068(3) 0.053(3) 0.058(3) -0.008(2) 0.003(3) -0.003(2)
    C3 0.078(4) 0.060(3) 0.084(4) -0.016(2) 0.017(3) 0.013(3)
    C4 0.092(4) 0.080(3) 0.059(4) 0.001(3) 0.018(3) 0.018(3)
    C5 0.085(4) 0.086(4) 0.052(3) 0.008(3) 0.001(3) 0.000(3)
    C6 0.070(3) 0.057(3) 0.062(3) -0.002(2) 0.006(3) 0.001(2)
    C7 0.050(2) 0.0379(18) 0.043(3) -0.0009(17) 0.005(2) -0.0016(17)
    C8 0.054(3) 0.062(2) 0.067(3) 0.002(2) 0.002(3) -0.015(3)
    C9 0.054(3) 0.098(4) 0.076(4) -0.002(3) -0.014(3) -0.012(3)
    C10 0.070(4) 0.091(4) 0.065(4) -0.019(3) -0.002(3) -0.015(3)
    C11 0.078(4) 0.074(3) 0.056(3) -0.012(3) 0.004(3) -0.022(3)
    C12 0.058(3) 0.051(2) 0.057(3) 0.000(2) 0.004(2) -0.011(2)
    C13 0.046(2) 0.046(2) 0.044(2) 0.0018(17) 0.005(2) -0.0054(19)
    C14 0.057(3) 0.057(3) 0.079(4) 0.007(2) 0.009(3) -0.001(3)
    C15 0.065(4) 0.076(3) 0.092(4) 0.020(3) 0.021(3) 0.007(3)
    C16 0.053(3) 0.109(4) 0.092(5) 0.028(3) 0.019(3) 0.002(3)
    C17 0.059(3) 0.097(4) 0.116(5) -0.019(3) 0.037(3) 0.004(3)
    C18 0.059(3) 0.058(2) 0.082(4) -0.004(2) 0.019(2) 0.001(2)
    C19 0.049(3) 0.047(2) 0.045(3) 0.0030(19) 0.007(2) -0.0001(19)
    C20 0.047(3) 0.074(3) 0.070(4) -0.011(2) 0.007(3) 0.006(3)
    C21 0.056(3) 0.086(4) 0.107(5) -0.024(3) 0.013(3) -0.010(4)
    C22 0.058(3) 0.069(3) 0.120(6) -0.009(3) 0.017(4) 0.019(3)
    C23 0.087(4) 0.088(4) 0.094(4) -0.001(4) 0.022(4) 0.039(4)
    C24 0.082(4) 0.085(4) 0.065(4) -0.022(3) 0.004(3) 0.013(3)
    C25 0.047(2) 0.040(2) 0.049(3) 0.0003(18) 0.006(2) 0.0006(17)
    C26 0.056(3) 0.090(3) 0.054(3) 0.005(3) 0.001(3) -0.010(3)
    C27 0.046(3) 0.121(5) 0.110(6) 0.019(3) 0.005(3) -0.019(4)
    C28 0.056(4) 0.077(4) 0.127(6) 0.021(3) -0.021(4) -0.007(4)
    C29 0.070(4) 0.084(4) 0.096(5) 0.014(3) -0.023(4) 0.023(3)
    C30 0.061(3) 0.085(3) 0.062(3) 0.011(3) -0.003(3) 0.010(3)
    C31 0.048(2) 0.051(2) 0.036(2) 0.008(2) 0.001(2) -0.0058(18)
    C32 0.057(3) 0.056(3) 0.063(3) 0.002(2) 0.000(2) -0.012(2)
    C33 0.075(4) 0.054(3) 0.083(4) 0.002(3) -0.016(3) -0.019(3)
    C34 0.092(5) 0.057(3) 0.078(4) 0.017(3) -0.011(3) -0.022(3)
    C35 0.074(4) 0.086(4) 0.107(5) 0.014(4) 0.020(4) -0.040(3)
    C36 0.066(3) 0.063(3) 0.079(4) -0.002(3) 0.009(3) -0.023(3)
_geom_special_details
;
All e.s.d.'s (except the e.s.d. in the dihedral angle between two l.s. planes)
are estimated using the full covariance matrix. The cell e.s.d.'s are taken
into account individually in the estimation of e.s.d.'s in distances, angles
and torsion angles; correlations between e.s.d.'s in cell parameters are only
used when they are defined by crystal symmetry. An approximate (isotropic)
treatment of cell e.s.d.'s is used for estimating e.s.d.'s involving l.s.
planes.
;
loop_
    _geom_bond_atom_site_label_1
    _geom_bond_atom_site_label_2
    _geom_bond_site_symmetry_2
    _geom_bond_distance
    _geom_bond_publ_flag
    I1 Cd1 . 2.6975(4) ?
    I2 Cd1 . 2.6920(4) ?
    Cd1 O2 . 2.202(3) ?
    Cd1 O1 . 2.223(2) ?
    P1 O1 . 1.495(3) ?
    P1 C13 . 1.796(4) ?
    P1 C7 . 1.797(4) ?
    P1 C1 . 1.799(4) ?
    P2 O2 . 1.492(3) ?
    P2 C25 . 1.796(5) ?
    P2 C19 . 1.797(4) ?
    P2 C31 . 1.805(4) ?
    C1 C6 . 1.381(6) ?
    C1 C2 . 1.385(6) ?
    C2 C3 . 1.379(7) ?
    C2 H2 . 0.9300 ?
    C3 C4 . 1.357(8) ?
    C3 H3 . 0.9300 ?
    C4 C5 . 1.364(7) ?
    C4 H4 . 0.9300 ?
    C5 C6 . 1.389(7) ?
    C5 H5 . 0.9300 ?
    C6 H6 . 0.9300 ?
    C7 C12 . 1.379(5) ?
    C7 C8 . 1.389(6) ?
    C8 C9 . 1.364(7) ?
    C8 H8 . 0.9300 ?
    C9 C10 . 1.396(7) ?
    C9 H9 . 0.9300 ?
    C10 C11 . 1.368(8) ?
    C10 H10 . 0.9300 ?
    C11 C12 . 1.380(7) ?
    C11 H11 . 0.9300 ?
    C12 H12 . 0.9300 ?
    C13 C18 . 1.364(6) ?
    C13 C14 . 1.393(6) ?
    C14 C15 . 1.363(7) ?
    C14 H14 . 0.9300 ?
    C15 C16 . 1.345(7) ?
    C15 H15 . 0.9300 ?
    C16 C17 . 1.376(7) ?
    C16 H16 . 0.9300 ?
    C17 C18 . 1.388(7) ?
    C17 H17 . 0.9300 ?
    C18 H18 . 0.9300 ?
    C19 C20 . 1.375(6) ?
    C19 C24 . 1.386(6) ?
    C20 C21 . 1.395(7) ?
    C20 H20 . 0.9300 ?
    C21 C22 . 1.350(8) ?
    C21 H21 . 0.9300 ?
    C22 C23 . 1.352(8) ?
    C22 H22 . 0.9300 ?
    C23 C24 . 1.385(7) ?
    C23 H23 . 0.9300 ?
    C24 H24 . 0.9300 ?
    C25 C26 . 1.367(6) ?
    C25 C30 . 1.397(6) ?
    C26 C27 . 1.391(7) ?
    C26 H26 . 0.9300 ?
    C27 C28 . 1.352(8) ?
    C27 H27 . 0.9300 ?
    C28 C29 . 1.369(8) ?
    C28 H28 . 0.9300 ?
    C29 C30 . 1.375(7) ?
    C29 H29 . 0.9300 ?
    C30 H30 . 0.9300 ?
    C31 C36 . 1.366(6) ?
    C31 C32 . 1.382(6) ?
    C32 C33 . 1.372(6) ?
    C32 H32 . 0.9300 ?
    C33 C34 . 1.370(7) ?
    C33 H33 . 0.9300 ?
    C34 C35 . 1.374(7) ?
    C34 H34 . 0.9300 ?
    C35 C36 . 1.387(6) ?
    C35 H35 . 0.9300 ?
    C36 H36 . 0.9300 ?
loop_
    _geom_angle_atom_site_label_1
    _geom_angle_atom_site_label_2
    _geom_angle_atom_site_label_3
    _geom_angle_site_symmetry_1
    _geom_angle_site_symmetry_3
    _geom_angle
    _geom_angle_publ_flag
    O2 Cd1 O1 . . 88.60(10) ?
    O2 Cd1 I2 . . 110.88(8) ?
    O1 Cd1 I2 . . 106.67(7) ?
    O2 Cd1 I1 . . 107.82(8) ?
    O1 Cd1 I1 . . 111.23(7) ?
    I2 Cd1 I1 . . 125.469(16) ?
    O1 P1 C13 . . 110.84(17) ?
    O1 P1 C7 . . 110.96(17) ?
    C13 P1 C7 . . 108.8(2) ?
    O1 P1 C1 . . 111.55(17) ?
    C13 P1 C1 . . 106.26(19) ?
    C7 P1 C1 . . 108.28(19) ?
    O2 P2 C25 . . 111.72(19) ?
    O2 P2 C19 . . 112.11(19) ?
    C25 P2 C19 . . 107.76(19) ?
    O2 P2 C31 . . 110.16(16) ?
    C25 P2 C31 . . 106.78(19) ?
    C19 P2 C31 . . 108.1(2) ?
    P1 O1 Cd1 . . 151.30(18) ?
    P2 O2 Cd1 . . 149.99(15) ?
    C6 C1 C2 . . 119.0(4) ?
    C6 C1 P1 . . 118.5(3) ?
    C2 C1 P1 . . 122.5(4) ?
    C3 C2 C1 . . 119.1(5) ?
    C3 C2 H2 . . 120.5 ?
    C1 C2 H2 . . 120.5 ?
    C4 C3 C2 . . 122.1(5) ?
    C4 C3 H3 . . 119.0 ?
    C2 C3 H3 . . 119.0 ?
    C3 C4 C5 . . 119.3(5) ?
    C3 C4 H4 . . 120.4 ?
    C5 C4 H4 . . 120.4 ?
    C4 C5 C6 . . 120.1(5) ?
    C4 C5 H5 . . 120.0 ?
    C6 C5 H5 . . 120.0 ?
    C1 C6 C5 . . 120.5(5) ?
    C1 C6 H6 . . 119.8 ?
    C5 C6 H6 . . 119.8 ?
    C12 C7 C8 . . 118.7(4) ?
    C12 C7 P1 . . 123.8(3) ?
    C8 C7 P1 . . 117.6(3) ?
    C9 C8 C7 . . 120.6(5) ?
    C9 C8 H8 . . 119.7 ?
    C7 C8 H8 . . 119.7 ?
    C8 C9 C10 . . 120.1(5) ?
    C8 C9 H9 . . 119.9 ?
    C10 C9 H9 . . 119.9 ?
    C11 C10 C9 . . 119.6(5) ?
    C11 C10 H10 . . 120.2 ?
    C9 C10 H10 . . 120.2 ?
    C10 C11 C12 . . 119.9(5) ?
    C10 C11 H11 . . 120.1 ?
    C12 C11 H11 . . 120.1 ?
    C11 C12 C7 . . 121.0(4) ?
    C11 C12 H12 . . 119.5 ?
    C7 C12 H12 . . 119.5 ?
    C18 C13 C14 . . 118.7(4) ?
    C18 C13 P1 . . 120.7(3) ?
    C14 C13 P1 . . 120.6(3) ?
    C15 C14 C13 . . 120.9(5) ?
    C15 C14 H14 . . 119.6 ?
    C13 C14 H14 . . 119.6 ?
    C16 C15 C14 . . 120.0(5) ?
    C16 C15 H15 . . 120.0 ?
    C14 C15 H15 . . 120.0 ?
    C15 C16 C17 . . 120.7(5) ?
    C15 C16 H16 . . 119.6 ?
    C17 C16 H16 . . 119.6 ?
    C16 C17 C18 . . 119.5(5) ?
    C16 C17 H17 . . 120.2 ?
    C18 C17 H17 . . 120.2 ?
    C13 C18 C17 . . 120.1(5) ?
    C13 C18 H18 . . 120.0 ?
    C17 C18 H18 . . 120.0 ?
    C20 C19 C24 . . 117.7(4) ?
    C20 C19 P2 . . 119.9(3) ?
    C24 C19 P2 . . 122.3(4) ?
    C19 C20 C21 . . 121.1(5) ?
    C19 C20 H20 . . 119.5 ?
    C21 C20 H20 . . 119.5 ?
    C22 C21 C20 . . 120.0(5) ?
    C22 C21 H21 . . 120.0 ?
    C20 C21 H21 . . 120.0 ?
    C21 C22 C23 . . 119.8(5) ?
    C21 C22 H22 . . 120.1 ?
    C23 C22 H22 . . 120.1 ?
    C22 C23 C24 . . 121.2(6) ?
    C22 C23 H23 . . 119.4 ?
    C24 C23 H23 . . 119.4 ?
    C23 C24 C19 . . 120.1(5) ?
    C23 C24 H24 . . 119.9 ?
    C19 C24 H24 . . 119.9 ?
    C26 C25 C30 . . 118.4(4) ?
    C26 C25 P2 . . 119.9(4) ?
    C30 C25 P2 . . 121.7(3) ?
    C25 C26 C27 . . 120.7(5) ?
    C25 C26 H26 . . 119.7 ?
    C27 C26 H26 . . 119.7 ?
    C28 C27 C26 . . 120.2(6) ?
    C28 C27 H27 . . 119.9 ?
    C26 C27 H27 . . 119.9 ?
    C27 C28 C29 . . 120.3(5) ?
    C27 C28 H28 . . 119.9 ?
    C29 C28 H28 . . 119.9 ?
    C28 C29 C30 . . 120.2(6) ?
    C28 C29 H29 . . 119.9 ?
    C30 C29 H29 . . 119.9 ?
    C29 C30 C25 . . 120.3(5) ?
    C29 C30 H30 . . 119.8 ?
    C25 C30 H30 . . 119.8 ?
    C36 C31 C32 . . 119.4(4) ?
    C36 C31 P2 . . 121.4(3) ?
    C32 C31 P2 . . 118.8(3) ?
    C33 C32 C31 . . 120.3(5) ?
    C33 C32 H32 . . 119.8 ?
    C31 C32 H32 . . 119.8 ?
    C34 C33 C32 . . 119.9(5) ?
    C34 C33 H33 . . 120.0 ?
    C32 C33 H33 . . 120.0 ?
    C33 C34 C35 . . 120.5(5) ?
    C33 C34 H34 . . 119.8 ?
    C35 C34 H34 . . 119.8 ?
    C34 C35 C36 . . 119.2(6) ?
    C34 C35 H35 . . 120.4 ?
    C36 C35 H35 . . 120.4 ?
    C31 C36 C35 . . 120.6(5) ?
    C31 C36 H36 . . 119.7 ?
    C35 C36 H36 . . 119.7 ?
loop_
    _geom_torsion_atom_site_label_1
    _geom_torsion_atom_site_label_2
    _geom_torsion_atom_site_label_3
    _geom_torsion_atom_site_label_4
    _geom_torsion_site_symmetry_1
    _geom_torsion_site_symmetry_2
    _geom_torsion_site_symmetry_3
    _geom_torsion_site_symmetry_4
    _geom_torsion
    _geom_torsion_publ_flag
    C13 P1 O1 Cd1 . . . . -95.8(4) ?
    C7 P1 O1 Cd1 . . . . 25.2(4) ?
    C1 P1 O1 Cd1 . . . . 146.0(3) ?
    O2 Cd1 O1 P1 . . . . -177.4(4) ?
    I2 Cd1 O1 P1 . . . . 71.2(4) ?
    I1 Cd1 O1 P1 . . . . -68.8(4) ?
    C25 P2 O2 Cd1 . . . . -69.3(4) ?
    C19 P2 O2 Cd1 . . . . 51.8(4) ?
    C31 P2 O2 Cd1 . . . . 172.2(3) ?
    O1 Cd1 O2 P2 . . . . 7.7(4) ?
    I2 Cd1 O2 P2 . . . . 115.0(4) ?
    I1 Cd1 O2 P2 . . . . -104.2(4) ?
    O1 P1 C1 C6 . . . . 53.1(4) ?
    C13 P1 C1 C6 . . . . -67.8(4) ?
    C7 P1 C1 C6 . . . . 175.4(3) ?
    O1 P1 C1 C2 . . . . -126.1(4) ?
    C13 P1 C1 C2 . . . . 113.0(4) ?
    C7 P1 C1 C2 . . . . -3.7(4) ?
    C6 C1 C2 C3 . . . . 1.8(7) ?
    P1 C1 C2 C3 . . . . -179.1(4) ?
    C1 C2 C3 C4 . . . . -1.3(8) ?
    C2 C3 C4 C5 . . . . 0.3(8) ?
    C3 C4 C5 C6 . . . . 0.2(8) ?
    C2 C1 C6 C5 . . . . -1.3(7) ?
    P1 C1 C6 C5 . . . . 179.5(4) ?
    C4 C5 C6 C1 . . . . 0.3(7) ?
    O1 P1 C7 C12 . . . . -142.9(3) ?
    C13 P1 C7 C12 . . . . -20.7(4) ?
    C1 P1 C7 C12 . . . . 94.4(4) ?
    O1 P1 C7 C8 . . . . 38.2(4) ?
    C13 P1 C7 C8 . . . . 160.4(3) ?
    C1 P1 C7 C8 . . . . -84.6(3) ?
    C12 C7 C8 C9 . . . . 3.2(7) ?
    P1 C7 C8 C9 . . . . -177.9(4) ?
    C7 C8 C9 C10 . . . . -2.1(8) ?
    C8 C9 C10 C11 . . . . -0.2(8) ?
    C9 C10 C11 C12 . . . . 1.5(8) ?
    C10 C11 C12 C7 . . . . -0.5(7) ?
    C8 C7 C12 C11 . . . . -1.9(6) ?
    P1 C7 C12 C11 . . . . 179.2(4) ?
    O1 P1 C13 C18 . . . . 21.2(4) ?
    C7 P1 C13 C18 . . . . -101.1(4) ?
    C1 P1 C13 C18 . . . . 142.5(4) ?
    O1 P1 C13 C14 . . . . -158.4(4) ?
    C7 P1 C13 C14 . . . . 79.3(4) ?
    C1 P1 C13 C14 . . . . -37.0(4) ?
    C18 C13 C14 C15 . . . . -1.6(8) ?
    P1 C13 C14 C15 . . . . 178.0(5) ?
    C13 C14 C15 C16 . . . . 0.3(9) ?
    C14 C15 C16 C17 . . . . 1.6(10) ?
    C15 C16 C17 C18 . . . . -2.2(10) ?
    C14 C13 C18 C17 . . . . 1.0(7) ?
    P1 C13 C18 C17 . . . . -178.6(5) ?
    C16 C17 C18 C13 . . . . 0.9(9) ?
    O2 P2 C19 C20 . . . . -2.5(4) ?
    C25 P2 C19 C20 . . . . 120.8(4) ?
    C31 P2 C19 C20 . . . . -124.1(4) ?
    O2 P2 C19 C24 . . . . -179.7(4) ?
    C25 P2 C19 C24 . . . . -56.3(5) ?
    C31 P2 C19 C24 . . . . 58.7(5) ?
    C24 C19 C20 C21 . . . . 1.2(7) ?
    P2 C19 C20 C21 . . . . -176.1(4) ?
    C19 C20 C21 C22 . . . . -1.9(8) ?
    C20 C21 C22 C23 . . . . 1.5(9) ?
    C21 C22 C23 C24 . . . . -0.4(9) ?
    C22 C23 C24 C19 . . . . -0.3(9) ?
    C20 C19 C24 C23 . . . . -0.1(8) ?
    P2 C19 C24 C23 . . . . 177.1(4) ?
    O2 P2 C25 C26 . . . . 12.2(4) ?
    C19 P2 C25 C26 . . . . -111.4(4) ?
    C31 P2 C25 C26 . . . . 132.7(4) ?
    O2 P2 C25 C30 . . . . -168.4(4) ?
    C19 P2 C25 C30 . . . . 68.0(4) ?
    C31 P2 C25 C30 . . . . -47.9(4) ?
    C30 C25 C26 C27 . . . . 0.1(7) ?
    P2 C25 C26 C27 . . . . 179.5(4) ?
    C25 C26 C27 C28 . . . . -0.2(9) ?
    C26 C27 C28 C29 . . . . 0.4(10) ?
    C27 C28 C29 C30 . . . . -0.4(9) ?
    C28 C29 C30 C25 . . . . 0.2(8) ?
    C26 C25 C30 C29 . . . . -0.1(7) ?
    P2 C25 C30 C29 . . . . -179.5(4) ?
    O2 P2 C31 C36 . . . . -93.3(4) ?
    C25 P2 C31 C36 . . . . 145.2(4) ?
    C19 P2 C31 C36 . . . . 29.5(4) ?
    O2 P2 C31 C32 . . . . 78.7(4) ?
    C25 P2 C31 C32 . . . . -42.8(4) ?
    C19 P2 C31 C32 . . . . -158.5(3) ?
    C36 C31 C32 C33 . . . . -1.8(7) ?
    P2 C31 C32 C33 . . . . -174.0(4) ?
    C31 C32 C33 C34 . . . . 0.3(8) ?
    C32 C33 C34 C35 . . . . 0.1(9) ?
    C33 C34 C35 C36 . . . . 1.0(10) ?
    C32 C31 C36 C35 . . . . 2.9(8) ?
    P2 C31 C36 C35 . . . . 174.9(5) ?
    C34 C35 C36 C31 . . . . -2.5(10) ?
data_global
_journal_date_recd_electronic     2010-12-16
_journal_date_accepted     2010-12-17
_journal_name_full     'Acta Crystallographica, Section E'
_journal_year     2011
_journal_volume     67
_journal_issue      1
_journal_page_first     m114
_journal_page_last     m114
_journal_paper_category     QM
_journal_coeditor_code     HG2772
loop_
    _publ_contact_author_name
    _publ_contact_author_address
    _publ_contact_author_email
    'Shanthakumari, R.'
;         Department of Physics
           Government College for Women
           Pudukottai- 622001
           Tamil Nadu
           India
;
 santhasrinithi@yahoo.co.in
    'Stoeckli-Evans, Helen'
;          Institute of Physics
            University of Neuch\^atel
            Rue Emile-Argand 11
            CH-2009 Neuch\^atel
            Switzerland
;
 helen.stoeckli-evans@unine.ch
_publ_contact_author_fax     ?
_publ_contact_author_phone     ?
_publ_section_title
;
Diiodidobis(triphenylphosphine oxide)cadmium
;
loop_
    _publ_author_name
    _publ_author_address
    'Shanthakumari, R.'
;         Department of Physics
           Government Arts College for Women
           Pudukottai 622 001
           Tamil Nadu
           India
;
    'Hema, R.'
;         Department of Physics
           Seethalakshmi Ramaswami College(Autonomous)
           Tiruchirappalli 620 002
           Tamil Nadu
           India
;
    'Ramamurthy, K.'
;           Crystal Growth and Thin Film Laboratory, School of Physics,
            Bharathidasan University
            Tiruchirapalli 620 024
            India
;
    'Stoeckli-Evans, Helen'
;          Institute of Physics
            University of Neuch\^atel
            Rue Emile-Argand 11
            CH-2009 Neuch\^atel
            Switzerland
;
