# Supplementary material for: Diiodidobis(triphenyl­phosphine oxide)cadmium
Source: Acta Crystallogr Sect E Struct Rep Online. 2010 Dec 24;67(Pt 1):m114. doi: 10.1107/S160053681005302X (PMC3050319; doi:10.1107/S160053681005302X)
Supplement: Supplementary file 2 [file e-67-0m114-Isup2.hkl]

# 
# h,k,l, Fc-squared, Fo-squared, sigma(Fo-squared) and status flag 
# 
data_I
_shelx_title ' TPPDCDI   IPDS2   293K' 
_shelx_refln_list_code          4 
_shelx_F_calc_maximum      432.68 
_exptl_crystal_F_000      1784.00 
_reflns_d_resolution_high  0.8199 
 
loop_ 
 _symmetry_equiv_pos_as_xyz 
 'x, y, z' 
 '-x+1/2, -y, z+1/2' 
 'x+1/2, -y+1/2, -z' 
 '-x, y+1/2, -z+1/2' 
 
_cell_length_a    10.5492 
_cell_length_b    17.7053 
_cell_length_c    19.1985 
_cell_angle_alpha  90.000 
_cell_angle_beta   90.000 
_cell_angle_gamma  90.000 
 
_shelx_F_squared_multiplier     1.000 
 
loop_ 
 _refln_index_h 
 _refln_index_k 
 _refln_index_l 
 _refln_F_squared_calc 
 _refln_F_squared_meas 
 _refln_F_squared_sigma 
 _refln_observed_status 
   2   0   0     5453.28     5330.35    141.06 o 
   4   0   0     4199.35     4306.66    143.39 o 
   6   0   0     8672.46     8809.37    189.60 o 
   8   0   0     3733.30     3693.14    109.68 o 
  10   0   0      764.39      756.20    131.62 o 
  12   0   0      351.31      379.91    123.78 o 
   1   1   0    27105.82    28974.53    379.14 o 
   2   1   0       51.26       62.59     59.19 o 
   3   1   0    15738.34    15603.91    291.48 o 
   4   1   0     9952.21     9741.57    162.01 o 
   5   1   0    47329.36    47497.76    714.45 o 
   6   1   0       27.47       89.91     49.06 o 
   7   1   0    13517.47    13588.40     99.98 o 
   8   1   0        8.12       27.46     61.04 o 
   9   1   0     2880.19     3067.67     74.73 o 
  10   1   0      397.75      526.27     68.14 o 
  11   1   0     2232.44     2420.62     86.86 o 
  12   1   0      146.10      296.94     88.09 o 
   0   2   0    23926.42    26881.71    383.30 o 
   1   2   0    21079.52    22579.46    372.13 o 
   2   2   0     3377.52     3511.15     73.71 o 
   3   2   0     2721.62     2722.96     62.15 o 
   4   2   0       39.67       43.67     50.12 o 
   5   2   0     2861.96     2920.46     68.32 o 
   6   2   0      630.47      642.28     51.66 o 
   7   2   0     8475.49     8335.45     79.58 o 
   8   2   0     4357.16     4524.65     72.34 o 
   9   2   0     5197.09     5262.91     87.26 o 
  10   2   0      184.96      237.95     74.22 o 
  11   2   0     1103.86     1135.30     99.83 o 
  12   2   0        0.06      137.64     80.56 o 
   1   3   0    19407.21    20382.38    263.98 o 
   2   3   0     2175.86     2107.25     60.81 o 
   3   3   0    10069.59     9911.37    158.85 o 
   4   3   0   122569.41   122974.04   1128.18 o 
   5   3   0     1515.57     1570.10     59.22 o 
   6   3   0       22.30       78.70     52.34 o 
   7   3   0     4874.01     4715.90     69.70 o 
   8   3   0      501.56      521.23     65.07 o 
   9   3   0     1084.84     1087.94     66.83 o 
  10   3   0      717.12      739.15     69.23 o 
  11   3   0        2.01      233.30     88.60 o 
  12   3   0      789.45      826.96     89.93 o 
   0   4   0    57419.66    57128.38    284.31 o 
   1   4   0    48849.23    49126.42    640.86 o 
   2   4   0    79655.52    78185.79   1424.44 o 
   3   4   0     1400.64     1388.07     53.17 o 
   4   4   0      788.14      736.85     51.50 o 
   5   4   0      120.48      144.08     47.58 o 
   6   4   0     8951.00     9377.77     81.54 o 
   7   4   0     6320.95     6220.04     90.59 o 
   8   4   0       14.88       62.04     65.97 o 
   9   4   0     2414.69     2390.24     77.40 o 
  10   4   0     1177.91     1410.62    152.79 o 
  11   4   0      247.62      473.94    166.46 o 
  12   4   0       64.16      121.19     77.58 o 
   1   5   0        1.70       -8.10     45.48 o 
   2   5   0     1473.94     1359.22     52.48 o 
   3   5   0     3895.74     3795.08     70.59 o 
   4   5   0    21478.38    21443.71    439.29 o 
   5   5   0    29021.31    29326.50    289.82 o 
   6   5   0       30.10       98.38     52.98 o 
   7   5   0    10399.96    10145.65    113.30 o 
   8   5   0      260.00      291.34     60.51 o 
   9   5   0     3021.82     2906.07     82.79 o 
  10   5   0       27.81      193.82     83.83 o 
  11   5   0      598.83      712.39     88.09 o 
  12   5   0     1036.30     1076.76     97.14 o 
   0   6   0    79681.07    78952.52    517.42 o 
   1   6   0      526.84      460.59     47.82 o 
   2   6   0      989.78     1061.95     47.65 o 
   3   6   0       75.68       84.95     37.60 o 
   4   6   0      641.93      638.54     46.27 o 
   5   6   0     1306.94     1372.53     64.89 o 
   6   6   0      231.02      309.91     51.13 o 
   7   6   0      100.05      128.58     59.07 o 
   8   6   0    10929.94    11156.44    126.48 o 
   9   6   0      217.63      243.35     72.55 o 
  10   6   0       99.57      104.05     72.19 o 
  11   6   0     1173.38     1010.52     80.90 o 
  12   6   0       13.72      -97.11     97.11 o 
   1   7   0    20249.41    20389.09    145.76 o 
   2   7   0      703.00      840.77     50.68 o 
   3   7   0    65583.26    64545.84    983.17 o 
   4   7   0     8153.36     8360.04    169.19 o 
   5   7   0     3782.14     3470.63     74.25 o 
   6   7   0      456.33      533.60     58.55 o 
   7   7   0        1.66       71.49     52.96 o 
   8   7   0       26.20       66.44     67.97 o 
   9   7   0      152.05       96.72     66.90 o 
  10   7   0      115.68      219.10     66.46 o 
  11   7   0      263.58      127.74     84.09 o 
  12   7   0       18.66      320.87    105.46 o 
   0   8   0     1067.22     1303.37     73.98 o 
   1   8   0    26056.60    25967.77    273.52 o 
   2   8   0    11079.12    10975.74    134.94 o 
   3   8   0     3185.89     3270.76     80.33 o 
   4   8   0     8910.67     9091.38    141.93 o 
   5   8   0      149.17      157.24     52.74 o 
   6   8   0      161.12      247.55     55.48 o 
   7   8   0      575.76      640.97     63.26 o 
   8   8   0    14387.50    14072.63    140.85 o 
   9   8   0     1222.60     1229.72     69.90 o 
  10   8   0      405.33      540.10     85.92 o 
  11   8   0      349.19      170.08    105.40 o 
   1   9   0     3109.51     3398.93     55.70 o 
   2   9   0     4526.60     4531.28     76.20 o 
   3   9   0     6874.08     7135.77    104.27 o 
   4   9   0    29181.03    28642.60    445.35 o 
   5   9   0        3.24        1.78     45.92 o 
   6   9   0      216.94      273.03     45.79 o 
   7   9   0     1496.61     1437.63     59.22 o 
   8   9   0        0.61      -22.64     61.11 o 
   9   9   0      481.62      464.33     81.72 o 
  10   9   0       95.46      133.20     72.29 o 
  11   9   0       95.55      168.60     85.43 o 
   0  10   0     5196.40     5068.67    177.69 o 
   1  10   0    31785.99    31641.54    301.77 o 
   2  10   0      881.49      962.83     48.99 o 
   3  10   0     3661.71     3649.06     54.84 o 
   4  10   0      974.50     1034.66     46.98 o 
   5  10   0       77.50      136.98     51.36 o 
   6  10   0     1155.83     1090.24     52.40 o 
   7  10   0     5699.32     5748.20    103.70 o 
   8  10   0      193.73      291.96     61.71 o 
   9  10   0      713.24      709.49     66.96 o 
  10  10   0      412.33      510.99     81.41 o 
  11  10   0       86.24      167.62     87.54 o 
   1  11   0    23079.96    22668.89    140.83 o 
   2  11   0     2362.80     2279.78     52.87 o 
   3  11   0    14355.92    14054.47    239.76 o 
   4  11   0     7248.65     6995.71    127.34 o 
   5  11   0      125.06      122.40     47.00 o 
   6  11   0      307.41      326.50     56.18 o 
   7  11   0      226.31      147.10     57.69 o 
   8  11   0      151.83       90.77     71.59 o 
   9  11   0      553.83      588.96     65.36 o 
  10  11   0       35.26      113.55     77.96 o 
  11  11   0        0.57      115.84     95.75 o 
   0  12   0     2348.47     2434.61     78.53 o 
   1  12   0     2553.09     2532.85     50.49 o 
   2  12   0     9003.39     8968.04    110.81 o 
   3  12   0       42.34        7.50     56.42 o 
   4  12   0     1428.48     1484.73     56.59 o 
   5  12   0       68.45      142.47     51.93 o 
   6  12   0     1065.54     1058.01     63.95 o 
   7  12   0     2487.88     2499.97     67.64 o 
   8  12   0     9392.72     9150.40    180.81 o 
   9  12   0       95.09       20.39     67.37 o 
  10  12   0      537.94      570.55     72.06 o 
   1  13   0     5723.28     5824.96     74.83 o 
   2  13   0      249.47      248.82     45.98 o 
   3  13   0    13784.51    13346.95    243.94 o 
   4  13   0      197.78      198.59     55.48 o 
   5  13   0     3713.33     3810.14     98.55 o 
   6  13   0     1376.05     1364.35     66.26 o 
   7  13   0      366.81      316.57     73.12 o 
   8  13   0      518.30      501.30     71.90 o 
   9  13   0        1.93       37.23     70.16 o 
  10  13   0      248.72      299.99     78.70 o 
   0  14   0    13083.07    12687.26    259.32 o 
   1  14   0     5299.59     5035.22    113.45 o 
   2  14   0      141.00      132.19     49.68 o 
   3  14   0     3628.41     3697.05     76.03 o 
   4  14   0      300.45      336.17     59.03 o 
   5  14   0       65.22       74.46     51.52 o 
   6  14   0      108.30      164.17     58.95 o 
   7  14   0      177.60      218.77     65.96 o 
   8  14   0     1158.73     1097.01     74.98 o 
   9  14   0        4.92       63.71     65.82 o 
   1  15   0     2010.40     2008.22     56.40 o 
   2  15   0     1573.44     1576.23     55.35 o 
   3  15   0        0.96       77.30     58.90 o 
   4  15   0     2325.45     2280.20     66.01 o 
   5  15   0     2157.75     2145.92     59.72 o 
   6  15   0       71.13       76.38     63.92 o 
   7  15   0       97.76      113.42     72.64 o 
   8  15   0      116.26      218.56     69.95 o 
   9  15   0      303.91      345.90     73.01 o 
   0  16   0     1992.60     2001.50     73.92 o 
   1  16   0     3052.90     3003.48     56.67 o 
   2  16   0      137.97      129.81     51.01 o 
   3  16   0      821.48      864.66     52.59 o 
   4  16   0     1219.02     1201.75     60.47 o 
   5  16   0      574.82      607.11     60.97 o 
   6  16   0     2093.91     1995.63     69.98 o 
   7  16   0     1196.60     1195.02     78.59 o 
   8  16   0      281.36      353.46     71.85 o 
   1  17   0     1830.71     1823.81     53.93 o 
   2  17   0      124.07       75.34     60.92 o 
   3  17   0      868.16      806.25     58.10 o 
   4  17   0     3057.99     2952.43     66.29 o 
   5  17   0       56.13      141.96     63.29 o 
   6  17   0      249.55      279.92     71.89 o 
   7  17   0       51.90      170.84     83.73 o 
   0  18   0     2678.63     2622.26     81.23 o 
   1  18   0      483.16      510.49     54.20 o 
   2  18   0       56.91      114.48     64.73 o 
   3  18   0      707.70      693.18     60.19 o 
   4  18   0        4.73       23.05     60.64 o 
   5  18   0        1.00      -19.22     62.57 o 
   6  18   0       14.36      176.35     74.28 o 
   7  18   0      575.15      704.48     82.54 o 
   1  19   0      125.55      202.08     55.17 o 
   2  19   0      113.21      164.03     71.74 o 
   3  19   0      291.48      301.74     58.53 o 
   4  19   0      368.23      428.04     61.12 o 
   5  19   0      720.27      716.65     76.65 o 
   6  19   0      128.53      285.23     82.06 o 
   0  20   0     4137.05     3868.09    116.61 o 
   1  20   0       12.44       38.23     58.88 o 
   2  20   0       36.36       45.79     77.21 o 
   3  20   0      461.68      534.45     69.21 o 
   4  20   0       22.29       -4.96     71.04 o 
   1  21   0      191.06      269.69     65.30 o 
   2  21   0       58.84      124.64     72.99 o 
   3  21   0      351.70      212.78    229.53 o 
   1   0   1    71455.17    76080.45    449.49 o 
   2   0   1     6807.51     7186.21    107.40 o 
   3   0   1    11256.74    11729.15    245.58 o 
   4   0   1     9424.17     9955.51    116.70 o 
   5   0   1      428.32      619.38     65.43 o 
   6   0   1     2712.27     2925.73     69.12 o 
   7   0   1     5353.71     5768.95     90.31 o 
   8   0   1      437.96      426.20     69.14 o 
   9   0   1     5019.72     4908.47     85.08 o 
  10   0   1       75.11      106.00     88.86 o 
  11   0   1      299.42      289.24     80.14 o 
  12   0   1      302.65      478.83     96.55 o 
 -12   1   1     1113.00     1256.25     99.05 o 
 -11   1   1     1503.13     1606.66    135.48 o 
 -10   1   1       20.43       44.57     79.18 o 
  -9   1   1     1044.22     1244.90     74.20 o 
  -8   1   1     1818.89     1922.83     66.21 o 
  -7   1   1     6332.32     6430.85     82.43 o 
  -6   1   1     1493.61     1480.83     60.24 o 
  -5   1   1    37446.75    37639.68    314.74 o 
  -4   1   1    83336.04    85398.52    771.04 o 
  -3   1   1     2622.12     2714.84     69.11 o 
  -2   1   1     1740.79     1823.30     70.56 o 
  -1   1   1    18455.01    19025.47    328.71 o 
   0   1   1     1894.81     2144.64     97.69 o 
   1   1   1    19785.95    20623.72    370.64 o 
   2   1   1     2060.27     2160.58     70.36 o 
   3   1   1     2827.17     2915.65     68.42 o 
   4   1   1    83514.81    86594.59    876.81 o 
   5   1   1    35954.56    36231.75    447.82 o 
   6   1   1     1288.41     1287.16     70.00 o 
   7   1   1     6510.91     6605.22     94.71 o 
   8   1   1     1884.10     1850.32     68.54 o 
   9   1   1     1096.46     1145.16     65.22 o 
  10   1   1       23.81       21.50     90.34 o 
  11   1   1     1431.18     1588.70     85.03 o 
  12   1   1     1156.61     1259.84    163.87 o 
 -12   2   1      544.72      628.97     79.86 o 
 -11   2   1      184.42      204.06     72.89 o 
 -10   2   1      807.85      932.98    148.52 o 
  -9   2   1     3155.10     3110.37     74.93 o 
  -8   2   1     4123.85     4125.56     79.38 o 
  -7   2   1     3442.62     3518.38     71.50 o 
  -6   2   1     5550.81     5508.13     72.79 o 
  -5   2   1     3247.84     3503.44     70.81 o 
  -4   2   1    36725.61    37134.69    305.65 o 
  -3   2   1     8540.36     8994.12     96.06 o 
  -2   2   1    61097.68    63020.39    530.46 o 
  -1   2   1    17608.07    17569.99    188.68 o 
   0   2   1    70985.50    69634.91   1056.77 o 
   1   2   1    18443.40    18905.15    166.95 o 
   2   2   1    57614.35    58784.83    923.57 o 
   3   2   1     8702.90     8867.71     99.31 o 
   4   2   1    36387.29    36070.93    345.55 o 
   5   2   1     3532.53     3716.89     64.30 o 
   6   2   1     5485.39     5452.22    105.30 o 
   7   2   1     3454.87     3505.10     65.48 o 
   8   2   1     4054.77     4101.26    112.67 o 
   9   2   1     3345.70     3392.38    116.92 o 
  10   2   1      815.35      920.26     68.63 o 
  11   2   1      158.37      231.17     88.58 o 
  12   2   1      553.74      564.15     95.82 o 
 -12   3   1       26.37       62.56     89.24 o 
 -11   3   1     2810.43     2893.69     81.22 o 
 -10   3   1       83.80       93.37     70.09 o 
  -9   3   1     2606.72     2660.30     76.08 o 
  -8   3   1     1100.01     1110.28     72.62 o 
  -7   3   1     4364.22     4341.42     72.06 o 
  -6   3   1     1842.41     1844.60     59.31 o 
  -5   3   1    57041.12    57708.74    516.97 o 
  -4   3   1      736.58      815.83     60.02 o 
  -3   3   1     6775.16     6953.03     97.54 o 
  -2   3   1     7647.35     7840.37     90.81 o 
  -1   3   1       79.86       62.37     46.78 o 
   0   3   1     8531.16     8804.62    134.15 o 
   1   3   1       90.37       70.07     48.03 o 
   2   3   1     7450.23     7538.66    126.49 o 
   3   3   1     7022.66     6969.22    110.07 o 
   4   3   1      719.36      823.39     55.60 o 
   5   3   1    57568.05    57630.82    600.63 o 
   6   3   1     1967.85     1950.34     58.33 o 
   7   3   1     4120.66     3998.61     97.01 o 
   8   3   1     1186.15     1282.63     62.61 o 
   9   3   1     2764.65     2815.65     75.87 o 
  10   3   1       82.49      224.04     64.27 o 
  11   3   1     2786.03     2768.70     84.02 o 
  12   3   1       36.19      207.53     88.80 o 
 -12   4   1       19.90      -18.48     99.55 o 
 -11   4   1       98.61      160.90     87.72 o 
 -10   4   1       81.13      126.65     71.23 o 
  -9   4   1     2726.54     2484.07     68.36 o 
  -8   4   1    16001.04    16269.35    207.38 o 
  -7   4   1      192.31      227.65     56.69 o 
  -6   4   1       66.11       74.77     52.74 o 
  -5   4   1     1845.55     1902.91     60.18 o 
  -4   4   1     7420.52     7922.07     74.88 o 
  -3   4   1    16164.27    16082.72    143.17 o 
  -2   4   1    10162.33    10615.92    127.34 o 
  -1   4   1    33538.13    33460.84    288.35 o 
   0   4   1   134420.36   129165.67   1460.41 o 
   1   4   1    32237.32    31945.29    404.27 o 
   2   4   1     9826.39    10112.19    142.28 o 
   3   4   1    16450.92    16510.63    401.90 o 
   4   4   1     7410.56     7745.76    156.62 o 
   5   4   1     1689.36     1674.19     59.52 o 
   6   4   1      108.16      130.23     55.70 o 
   7   4   1      194.91      195.27     55.41 o 
   8   4   1    16084.26    16179.80    391.35 o 
   9   4   1     2639.87     2422.53     75.79 o 
  10   4   1       85.34      232.90     76.51 o 
  11   4   1      142.86      221.62     94.71 o 
  12   4   1       22.36       52.59    117.38 o 
 -12   5   1      698.94      657.61    106.51 o 
 -11   5   1      105.78       99.52     96.17 o 
 -10   5   1      174.20      220.21     72.02 o 
  -9   5   1      253.95      333.27     60.73 o 
  -8   5   1      674.28      644.14     64.50 o 
  -7   5   1     2546.86     2494.89     68.57 o 
  -6   5   1     2291.86     2267.17     64.78 o 
  -5   5   1       75.57      171.35     45.35 o 
  -4   5   1    27043.45    26926.32    247.41 o 
  -3   5   1    36237.31    35947.67    552.20 o 
  -2   5   1     4988.59     5175.71     92.43 o 
  -1   5   1    46659.13    45856.06    541.68 o 
   0   5   1     9104.15     9042.21     79.71 o 
   1   5   1    49154.71    48053.66    659.80 o 
   2   5   1     5475.01     5794.67     76.80 o 
   3   5   1    36277.71    35623.02    768.75 o 
   4   5   1    27039.15    26313.21    583.84 o 
   5   5   1       75.00      116.39     56.12 o 
   6   5   1     2305.18     2231.33     57.78 o 
   7   5   1     2569.31     2513.38     72.40 o 
   8   5   1      674.13      719.07     69.04 o 
   9   5   1      244.70      253.96     73.26 o 
  10   5   1      166.13      297.03     85.20 o 
  11   5   1      112.39       92.64     79.84 o 
  12   5   1      690.59      851.11    133.64 o 
 -12   6   1      608.65      517.20     90.73 o 
 -11   6   1      246.00      313.71     80.93 o 
 -10   6   1       88.19      187.43     75.14 o 
  -9   6   1     4691.46     4461.23    133.22 o 
  -8   6   1     3496.64     3535.78     75.50 o 
  -7   6   1     5307.60     5240.55     79.95 o 
  -6   6   1     5093.53     5161.49     81.75 o 
  -5   6   1     5059.57     5146.24     67.06 o 
  -4   6   1    18317.11    18228.83    228.27 o 
  -3   6   1     4084.66     4303.51     79.56 o 
  -2   6   1    23625.64    23083.60    242.53 o 
  -1   6   1    23836.83    24035.79    206.93 o 
   0   6   1     7210.18     7271.74     89.47 o 
   1   6   1    23233.43    22958.48    240.80 o 
   2   6   1    24028.14    23941.05    320.48 o 
   3   6   1     3498.74     3673.74     82.79 o 
   4   6   1    17420.66    17228.57    347.86 o 
   5   6   1     5157.14     5262.42     99.17 o 
   6   6   1     5178.21     5175.72    108.66 o 
   7   6   1     5373.71     5399.95     84.24 o 
   8   6   1     3611.10     3578.04     97.30 o 
   9   6   1     4697.17     4365.87    101.32 o 
  10   6   1       86.33      227.53     83.94 o 
  11   6   1      268.25      277.38     77.45 o 
  12   6   1      569.00      528.79    154.30 o 
 -12   7   1     1015.68      857.84     93.45 o 
 -11   7   1      233.68      285.35     96.12 o 
 -10   7   1      217.64      370.56     88.46 o 
  -9   7   1      525.55      520.30     72.51 o 
  -8   7   1      185.62      148.03     66.61 o 
  -7   7   1     6681.09     6322.17     85.02 o 
  -6   7   1     1265.24     1230.71     56.69 o 
  -5   7   1    11963.75    11783.98    146.47 o 
  -4   7   1    36936.66    37040.85    610.29 o 
  -3   7   1     1618.95     1685.67     59.38 o 
  -2   7   1      889.16      846.37     51.48 o 
  -1   7   1     3394.43     3549.66     55.40 o 
   0   7   1      952.51      943.40     49.18 o 
   1   7   1     3376.82     3443.46     55.70 o 
   2   7   1     1006.18     1025.48     54.33 o 
   3   7   1     1874.41     1919.55     50.24 o 
   4   7   1    38090.23    38333.70    863.03 o 
   5   7   1    11564.19    11375.29    205.25 o 
   6   7   1     1298.53     1280.42     58.22 o 
   7   7   1     6989.59     6609.42    102.15 o 
   8   7   1      208.31      275.13     64.41 o 
   9   7   1      453.68      373.34     80.83 o 
  10   7   1      192.72      229.98     70.40 o 
  11   7   1      208.41      235.98     89.62 o 
  12   7   1     1032.96      915.65    113.94 o 
 -11   8   1        9.40       96.44     88.24 o 
 -10   8   1       87.64      229.90     98.59 o 
  -9   8   1      492.38      560.44     65.12 o 
  -8   8   1     6262.67     6362.12     83.26 o 
  -7   8   1     8902.38     8657.42    168.71 o 
  -6   8   1      498.61      563.08     58.13 o 
  -5   8   1     2283.65     2338.24     54.81 o 
  -4   8   1     5402.24     5491.37     63.97 o 
  -3   8   1     2468.98     2539.34     63.35 o 
  -2   8   1     1967.09     1989.66     55.18 o 
  -1   8   1     7875.48     7883.58     77.46 o 
   0   8   1    29757.36    30648.31    356.60 o 
   1   8   1     8138.54     8119.08    109.14 o 
   2   8   1     2119.78     2148.74     48.69 o 
   3   8   1     2254.64     2344.05     53.67 o 
   4   8   1     5432.17     5547.60    107.27 o 
   5   8   1     2241.31     2225.81     66.35 o 
   6   8   1      403.88      510.96     50.03 o 
   7   8   1     8933.93     8738.29    122.97 o 
   8   8   1     6148.75     6059.70    102.95 o 
   9   8   1      523.38      554.95     68.40 o 
  10   8   1      102.83      233.34     78.75 o 
  11   8   1       14.11       61.17     84.13 o 
 -11   9   1       22.03      150.15     90.54 o 
 -10   9   1       52.73       31.13     67.90 o 
  -9   9   1      120.50      165.26     77.15 o 
  -8   9   1      117.55      201.21     72.99 o 
  -7   9   1      231.93      305.84     57.42 o 
  -6   9   1     3129.39     3099.80     62.31 o 
  -5   9   1     1127.01     1094.93     54.08 o 
  -4   9   1     2144.50     2237.09     50.58 o 
  -3   9   1    30403.32    29754.97    465.75 o 
  -2   9   1     3152.25     3199.94     56.58 o 
  -1   9   1    20302.97    20056.80    201.27 o 
   0   9   1     5802.95     5976.88     73.42 o 
   1   9   1    19581.98    18979.46    130.97 o 
   2   9   1     2985.71     2997.90     49.06 o 
   3   9   1    31311.08    30987.57    376.03 o 
   4   9   1     2232.64     2345.54     57.48 o 
   5   9   1     1142.17     1163.69     58.44 o 
   6   9   1     3229.20     3209.86     81.12 o 
   7   9   1      249.73      311.17     58.54 o 
   8   9   1      131.22      169.04     58.78 o 
   9   9   1      125.73      171.98     81.62 o 
  10   9   1       59.71       20.15     67.11 o 
  11   9   1       26.86       88.51     84.33 o 
 -11  10   1      477.96      301.10    106.47 o 
 -10  10   1      144.17      162.46     75.15 o 
  -9  10   1      312.15      293.50     72.15 o 
  -8  10   1     9248.72     9233.19    167.33 o 
  -7  10   1      156.91      241.63     57.43 o 
  -6  10   1     3393.70     3594.34     62.85 o 
  -5  10   1      637.67      600.70     50.52 o 
  -4  10   1     7230.31     7113.20    115.33 o 
  -3  10   1     2324.21     2255.44     53.14 o 
  -2  10   1     8195.14     8023.88     65.41 o 
  -1  10   1      839.20      899.67     49.15 o 
   0  10   1    15675.57    15669.03    188.30 o 
   1  10   1      778.40      830.90     49.56 o 
   2  10   1     8424.06     8410.52    114.41 o 
   3  10   1     2401.88     2292.19     51.56 o 
   4  10   1     7202.89     7115.03    108.10 o 
   5  10   1      587.09      558.86     50.30 o 
   6  10   1     3373.52     3473.33     78.63 o 
   7  10   1      209.28      216.47     54.38 o 
   8  10   1     9572.76     9594.62    152.14 o 
   9  10   1      307.89      304.65     82.10 o 
  10  10   1      117.37      121.09     91.11 o 
  11  10   1      466.23      369.59     77.34 o 
 -11  11   1      388.77      337.48    112.79 o 
 -10  11   1       80.28      129.44     69.61 o 
  -9  11   1       31.60       83.97     68.62 o 
  -8  11   1       60.65      152.49     66.30 o 
  -7  11   1      637.40      558.83     57.24 o 
  -6  11   1      727.38      721.86     52.02 o 
  -5  11   1       83.11      132.23     47.43 o 
  -4  11   1     6184.50     6085.68     97.94 o 
  -3  11   1    18284.68    17999.10    303.52 o 
  -2  11   1     1595.70     1633.19     52.01 o 
  -1  11   1     4853.22     5041.42     62.73 o 
   0  11   1     1325.37     1386.97     48.62 o 
   1  11   1     5398.98     5530.28     66.59 o 
   2  11   1     1579.92     1626.54     53.17 o 
   3  11   1    18315.12    18176.12    263.45 o 
   4  11   1     6107.51     6025.64     70.21 o 
   5  11   1       90.48      129.65     51.85 o 
   6  11   1      823.51      806.27     53.23 o 
   7  11   1      686.86      699.55     57.03 o 
   8  11   1       66.53      175.65     70.83 o 
   9  11   1       29.55       94.41     68.28 o 
  10  11   1       59.02       65.73     83.04 o 
  11  11   1      407.57      512.44    111.27 o 
 -10  12   1      161.17      168.74     75.14 o 
  -9  12   1      796.65      773.39     68.85 o 
  -8  12   1      415.23      344.60     61.90 o 
  -7  12   1     2555.87     2532.03     74.82 o 
  -6  12   1     1994.28     2003.14     95.42 o 
  -5  12   1     5072.61     5000.56    118.62 o 
  -4  12   1     1048.65     1053.41     58.69 o 
  -3  12   1     1035.21      991.86     48.73 o 
  -2  12   1      560.88      591.14     49.22 o 
  -1  12   1     2590.86     2671.75     53.26 o 
   0  12   1     3123.02     3016.57     56.05 o 
   1  12   1     2600.86     2543.12     60.77 o 
   2  12   1      536.62      597.09     48.33 o 
   3  12   1     1001.54      955.20     50.59 o 
   4  12   1     1117.85     1145.97     57.07 o 
   5  12   1     4997.68     4886.83    131.71 o 
   6  12   1     1964.00     1979.21     58.82 o 
   7  12   1     2621.86     2579.79     67.70 o 
   8  12   1      460.86      479.39     62.89 o 
   9  12   1      836.36      802.09     65.26 o 
  10  12   1      177.15      224.02     80.62 o 
 -10  13   1       34.41       -9.45     78.62 o 
  -9  13   1       70.49       93.13     73.65 o 
  -8  13   1       69.13       50.62     67.60 o 
  -7  13   1      419.64      506.52     63.44 o 
  -6  13   1     1210.50     1155.89     65.49 o 
  -5  13   1     1963.41     2048.74     58.11 o 
  -4  13   1     8437.58     8285.80    180.24 o 
  -3  13   1     1734.67     1693.28     59.26 o 
  -2  13   1      309.35      358.96     45.28 o 
  -1  13   1     4345.38     4288.63     66.18 o 
   0  13   1      407.67      389.52     49.52 o 
   1  13   1     4180.44     4177.51     54.15 o 
   2  13   1      342.14      379.85     46.58 o 
   3  13   1     1677.20     1666.41     60.37 o 
   4  13   1     8604.38     8558.85    183.60 o 
   5  13   1     1980.28     2043.43     64.28 o 
   6  13   1     1249.90     1157.61     67.74 o 
   7  13   1      404.12      423.11     64.75 o 
   8  13   1       61.05       58.31     67.04 o 
   9  13   1       84.70       85.52     69.07 o 
  10  13   1       20.43       40.59     77.72 o 
  -9  14   1      459.63      483.14     66.41 o 
  -8  14   1     1280.01     1217.61     68.27 o 
  -7  14   1     2668.52     2690.06     85.86 o 
  -6  14   1     2311.06     2282.75     75.10 o 
  -5  14   1      530.28      590.36     55.22 o 
  -4  14   1     4806.04     4745.39     72.13 o 
  -3  14   1     1408.85     1299.98     54.65 o 
  -2  14   1      411.57      435.28     55.97 o 
  -1  14   1     4696.88     4751.25     97.85 o 
   0  14   1      224.11      261.35     50.09 o 
   1  14   1     4914.85     4968.40     88.58 o 
   2  14   1      413.82      455.77     47.29 o 
   3  14   1     1284.52     1197.84     59.85 o 
   4  14   1     4612.27     4565.43     70.08 o 
   5  14   1      531.66      550.47     56.68 o 
   6  14   1     2281.94     2312.51     93.30 o 
   7  14   1     2694.40     2745.23     72.72 o 
   8  14   1     1319.94     1316.73     73.43 o 
   9  14   1      492.56      454.08     80.75 o 
  -9  15   1      134.99      140.65     71.96 o 
  -8  15   1      140.38       99.70     67.70 o 
  -7  15   1      173.85      140.19     64.26 o 
  -6  15   1       87.54      148.42     62.21 o 
  -5  15   1       58.86       90.11     52.62 o 
  -4  15   1     1776.01     1734.62     60.92 o 
  -3  15   1     3774.84     3683.56     71.65 o 
  -2  15   1     1362.70     1352.23     58.04 o 
  -1  15   1     3207.33     3275.52     73.60 o 
   0  15   1     1111.11     1066.83     57.30 o 
   1  15   1     3350.27     3256.13     63.64 o 
   2  15   1     1311.22     1367.65     53.36 o 
   3  15   1     3754.32     3694.98     82.50 o 
   4  15   1     1893.70     1844.41     60.71 o 
   5  15   1       68.79      217.07     67.56 o 
   6  15   1       87.48      123.73     63.29 o 
   7  15   1      162.30      175.48     69.68 o 
   8  15   1      129.15      163.55     74.32 o 
   9  15   1      132.62      176.90     74.91 o 
  -8  16   1      838.45      741.61     75.83 o 
  -7  16   1       71.04       84.26     76.61 o 
  -6  16   1       50.19      211.29     67.14 o 
  -5  16   1      701.72      703.46     65.35 o 
  -4  16   1      230.86      253.67     66.62 o 
  -3  16   1      723.68      647.87     70.50 o 
  -2  16   1       31.50       84.88     59.11 o 
  -1  16   1      650.78      694.26     54.90 o 
   0  16   1     7598.92     7458.29    127.37 o 
   1  16   1      647.59      571.97     60.59 o 
   2  16   1       38.72       97.63     52.99 o 
   3  16   1      845.55      833.28     60.75 o 
   4  16   1      251.58      360.38     65.69 o 
   5  16   1      732.78      699.98     64.66 o 
   6  16   1       48.42      158.28     66.18 o 
   7  16   1       78.82      167.03     66.41 o 
   8  16   1      869.74      924.49     78.85 o 
  -7  17   1       98.35      182.43     80.00 o 
  -6  17   1       88.95      133.35     77.13 o 
  -5  17   1     3090.88     3050.03     76.26 o 
  -4  17   1      383.94      398.31     68.06 o 
  -3  17   1      358.68      401.43     60.57 o 
  -2  17   1     1090.79     1042.97     61.05 o 
  -1  17   1      439.96      575.22     59.53 o 
   0  17   1       93.65      127.64     61.83 o 
   1  17   1      455.90      510.05     62.81 o 
   2  17   1     1064.31     1050.00     62.35 o 
   3  17   1      346.51      413.78     66.11 o 
   4  17   1      392.91      365.63     73.60 o 
   5  17   1     3148.97     3059.56     75.42 o 
   6  17   1       93.99      129.50     71.30 o 
   7  17   1       79.78      -25.88     80.64 o 
  -7  18   1      270.73      186.53     82.76 o 
  -6  18   1     1253.11     1161.14     81.50 o 
  -5  18   1      464.23      498.78     67.84 o 
  -4  18   1     1307.40     1311.07     65.74 o 
  -3  18   1      525.29      457.13     61.67 o 
  -2  18   1       34.61      163.22     59.39 o 
  -1  18   1      735.39      770.54     58.80 o 
   0  18   1     2994.79     2852.25     61.99 o 
   1  18   1      760.59      780.35     59.15 o 
   2  18   1       32.49       -5.93     66.35 o 
   3  18   1      528.85      588.36     64.27 o 
   4  18   1     1335.32     1394.20     81.52 o 
   5  18   1      449.85      448.31     73.34 o 
   6  18   1     1254.78     1142.10     80.43 o 
   7  18   1      278.22      363.03     82.33 o 
  -6  19   1       12.42       43.61     91.67 o 
  -5  19   1      637.96      663.09     74.28 o 
  -4  19   1     1089.58     1117.30     64.20 o 
  -3  19   1       54.75       74.85     61.43 o 
  -2  19   1       56.03      101.02     73.25 o 
  -1  19   1     1105.71     1059.65     55.69 o 
   0  19   1       19.24       91.04     60.21 o 
   1  19   1     1031.94     1021.75     57.56 o 
   2  19   1       50.47        8.32     61.79 o 
   3  19   1       54.01       61.38     64.39 o 
   4  19   1     1161.46     1158.00     70.85 o 
   5  19   1      641.16      743.55     92.01 o 
   6  19   1       11.27       74.71     82.04 o 
  -4  20   1       56.19       52.97     70.20 o 
  -3  20   1        9.82      104.48     70.71 o 
  -2  20   1      447.07      483.72     69.80 o 
  -1  20   1      867.10      906.52     61.18 o 
   0  20   1       20.88      112.39     67.14 o 
   1  20   1      871.40      858.60     63.45 o 
   2  20   1      475.89      566.65     77.48 o 
   3  20   1       10.24      123.17     74.62 o 
   4  20   1       60.90      149.68     76.05 o 
  -2  21   1      254.18      354.15     73.19 o 
  -1  21   1       79.33      169.91     64.57 o 
   0  21   1        1.71        4.77     70.92 o 
   1  21   1       85.98      120.27     67.79 o 
   2  21   1      255.32      231.90     82.51 o 
   0   0   2   110646.49   111903.80    815.73 o 
   1   0   2     3558.75     3689.46    146.77 o 
   2   0   2    51130.11    52867.40    878.32 o 
   3   0   2    54193.19    56110.06    543.04 o 
   4   0   2    11366.26    11388.63    100.33 o 
   5   0   2       17.35      104.29     62.70 o 
   6   0   2     1992.00     1971.82     71.08 o 
   7   0   2       20.62       35.71     56.14 o 
   8   0   2     1980.75     2049.72     75.05 o 
   9   0   2        2.35       78.78     62.81 o 
  10   0   2     2287.68     2244.81     75.42 o 
  11   0   2      237.41      312.00     89.43 o 
  12   0   2       37.13      159.11    115.97 o 
 -12   1   2      354.28      381.40     95.76 o 
 -11   1   2      792.63      830.19    100.31 o 
 -10   1   2       99.39      119.55     63.23 o 
  -9   1   2     5169.62     5385.00    115.18 o 
  -8   1   2     2671.13     2669.55     69.54 o 
  -7   1   2     7540.33     7603.37     90.28 o 
  -6   1   2      350.12      352.38     58.94 o 
  -5   1   2    21108.21    21194.01    184.53 o 
  -4   1   2    15553.30    15564.16    120.01 o 
  -3   1   2      425.43      421.55     58.07 o 
  -2   1   2     8342.88     8516.90    111.48 o 
  -1   1   2      784.78      795.38     89.23 o 
   0   1   2    15622.11    14976.11   1506.00 o 
   1   1   2      799.87      773.47     99.84 o 
   2   1   2     8438.78     8848.30    121.94 o 
   3   1   2      435.54      422.26     54.85 o 
   4   1   2    14686.00    14716.88    121.17 o 
   5   1   2    21223.26    21335.63    145.17 o 
   6   1   2      402.55      352.28     49.39 o 
   7   1   2     7115.81     6993.47     73.73 o 
   8   1   2     2703.58     2762.80     70.71 o 
   9   1   2     5142.67     5363.45     88.90 o 
  10   1   2      100.51      167.40     81.62 o 
  11   1   2      838.40      931.24     76.02 o 
  12   1   2      366.29      442.29     89.59 o 
 -12   2   2      233.14      360.75     97.83 o 
 -11   2   2      669.62      717.87     82.16 o 
 -10   2   2      250.39      340.92     66.55 o 
  -9   2   2     4640.63     4542.68    111.43 o 
  -8   2   2     3274.90     3544.78    104.89 o 
  -7   2   2     1148.83     1198.33     64.30 o 
  -6   2   2     3701.95     3819.94     72.19 o 
  -5   2   2    13810.55    14411.58    273.74 o 
  -4   2   2    10318.40    10848.56     97.61 o 
  -3   2   2    16312.70    17572.89    147.08 o 
  -2   2   2     1036.07     1122.20     74.57 o 
  -1   2   2     7975.41     8285.19    107.57 o 
   0   2   2     3627.76     4136.87     91.41 o 
   1   2   2     7732.87     7985.13    107.25 o 
   2   2   2     1155.39     1237.77     64.06 o 
   3   2   2    16446.66    17223.77    230.35 o 
   4   2   2    10701.79    10964.89    162.52 o 
   5   2   2    14084.74    14503.30    231.76 o 
   6   2   2     3867.02     3901.47     67.49 o 
   7   2   2     1232.59     1200.66     59.03 o 
   8   2   2     3336.26     3459.69     90.72 o 
   9   2   2     4732.33     4711.24    108.53 o 
  10   2   2      232.58      228.55     75.45 o 
  11   2   2      672.55      724.34     98.56 o 
  12   2   2      213.11      302.52    122.84 o 
 -12   3   2     1419.97     1412.44     91.79 o 
 -11   3   2       78.78      157.21     76.51 o 
 -10   3   2       75.74      111.50     63.91 o 
  -9   3   2     2598.41     2659.49     81.39 o 
  -8   3   2      830.86      847.19     69.77 o 
  -7   3   2     7213.67     7130.60    107.96 o 
  -6   3   2     1229.82     1217.81     64.42 o 
  -5   3   2     3960.29     4142.56     77.36 o 
  -4   3   2    40487.41    40547.86    441.63 o 
  -3   3   2    30973.27    32312.81    251.46 o 
  -2   3   2    14088.79    14571.40    114.85 o 
  -1   3   2    47956.52    46149.97    602.93 o 
   0   3   2      134.63      177.52     48.02 o 
   1   3   2    49548.92    48883.71    582.64 o 
   2   3   2    14013.00    14189.43    213.19 o 
   3   3   2    30442.20    31180.81    544.63 o 
   4   3   2    40025.71    39159.48    659.35 o 
   5   3   2     3999.28     4097.04     77.15 o 
   6   3   2     1420.66     1443.80     61.46 o 
   7   3   2     7667.70     7529.83    103.80 o 
   8   3   2      794.98      749.63     63.55 o 
   9   3   2     2560.80     2593.40     81.33 o 
  10   3   2       66.84       92.97     62.07 o 
  11   3   2       67.43      196.37     74.94 o 
  12   3   2     1415.14     1506.21    124.25 o 
 -12   4   2      524.96      555.39     97.43 o 
 -11   4   2      113.63       77.30     72.67 o 
 -10   4   2     1367.12     1306.88     67.10 o 
  -9   4   2     4605.92     4460.16     85.23 o 
  -8   4   2      590.09      635.33     64.42 o 
  -7   4   2     3692.54     3757.36     74.49 o 
  -6   4   2     1568.54     1604.21     55.98 o 
  -5   4   2    10436.09    10717.41    137.16 o 
  -4   4   2    28962.47    29550.71    348.92 o 
  -3   4   2    12370.06    12417.08     85.01 o 
  -2   4   2    15220.17    15105.35    101.32 o 
  -1   4   2    34065.94    34122.40    249.83 o 
   0   4   2   187214.69   175509.72   1879.71 o 
   1   4   2    36013.52    35952.96    714.90 o 
   2   4   2    15942.54    15980.58    340.28 o 
   3   4   2    11678.37    11647.75    245.67 o 
   4   4   2    28687.16    28868.14    744.98 o 
   5   4   2    10320.66    10423.77    313.97 o 
   6   4   2     1720.59     1645.12     57.62 o 
   7   4   2     3822.30     3751.43     80.11 o 
   8   4   2      645.27      700.01     65.81 o 
   9   4   2     4568.12     4379.52     84.75 o 
  10   4   2     1306.51     1275.57     85.75 o 
  11   4   2      116.99       79.07     92.97 o 
  12   4   2      572.15      674.94    122.94 o 
 -12   5   2     1081.14     1179.55     86.89 o 
 -11   5   2     1020.93      978.47     86.81 o 
 -10   5   2       94.46       79.45     71.39 o 
  -9   5   2     3835.95     3880.07     80.79 o 
  -8   5   2     1725.66     1729.63     62.89 o 
  -7   5   2     4377.61     4331.02     70.07 o 
  -6   5   2      699.66      704.92     56.95 o 
  -5   5   2    13190.43    13179.24    109.19 o 
  -4   5   2    19531.78    19966.52    135.34 o 
  -3   5   2      927.62      998.81     58.62 o 
  -2   5   2     8807.39     8751.69    156.35 o 
  -1   5   2     6956.83     6824.24     95.89 o 
   0   5   2    15348.89    15678.17    186.84 o 
   1   5   2     6713.58     6507.84     87.93 o 
   2   5   2     8968.41     9363.78    165.74 o 
   3   5   2      912.92     1038.56     51.85 o 
   4   5   2    19270.67    19331.42    575.59 o 
   5   5   2    12945.08    12317.07    364.36 o 
   6   5   2      734.80      670.80     58.51 o 
   7   5   2     4589.05     4537.99    108.06 o 
   8   5   2     1585.75     1506.72     71.75 o 
   9   5   2     3830.75     3654.64    100.39 o 
  10   5   2       92.17      188.54     94.27 o 
  11   5   2     1054.53     1176.66     80.41 o 
  12   5   2     1091.28     1123.35    136.55 o 
 -12   6   2      177.16      177.71    102.65 o 
 -11   6   2      888.81      916.61     90.44 o 
 -10   6   2       15.59       84.97     68.39 o 
  -9   6   2       18.41      228.34     91.68 o 
  -8   6   2     6606.07     6503.70    113.85 o 
  -7   6   2     1407.15     1411.33     69.64 o 
  -6   6   2     2644.28     2697.53     66.92 o 
  -5   6   2     5121.56     5226.82     69.54 o 
  -4   6   2      408.57      463.72     53.92 o 
  -3   6   2    14114.59    14639.08    150.49 o 
  -2   6   2     2585.05     2557.38     53.63 o 
  -1   6   2     6728.51     6918.87     86.39 o 
   0   6   2    56521.72    57162.04    621.99 o 
   1   6   2     6897.52     7094.66     81.06 o 
   2   6   2     2929.85     2961.00     65.81 o 
   3   6   2    14421.11    14589.26    377.89 o 
   4   6   2      491.88      545.23     50.86 o 
   5   6   2     5461.11     5466.48    121.54 o 
   6   6   2     2663.39     2670.94     78.04 o 
   7   6   2     1425.49     1405.32     68.54 o 
   8   6   2     6958.42     6723.41    113.95 o 
   9   6   2       11.14       36.11     65.02 o 
  10   6   2       12.26       39.97     66.02 o 
  11   6   2      875.30      786.30     83.10 o 
  12   6   2      173.79       76.70     96.57 o 
 -12   7   2       16.68      -16.47     93.32 o 
 -11   7   2      302.20      365.08     83.30 o 
 -10   7   2      268.91      368.35     76.67 o 
  -9   7   2       23.50       74.69     71.46 o 
  -8   7   2     1177.38     1295.76     76.98 o 
  -7   7   2     1674.16     1769.60     71.52 o 
  -6   7   2     1374.85     1334.27     54.22 o 
  -5   7   2      647.40      713.17     52.60 o 
  -4   7   2    10119.42    10169.44    129.12 o 
  -3   7   2    37940.68    37508.21    591.67 o 
  -2   7   2     7035.78     6965.31     73.35 o 
  -1   7   2    33448.70    33717.89    424.35 o 
   0   7   2    16588.95    16698.06    180.52 o 
   1   7   2    34478.76    34918.72    459.53 o 
   2   7   2     6710.66     6509.34     78.80 o 
   3   7   2    37898.82    37692.34    748.11 o 
   4   7   2    10045.33     9880.66    206.01 o 
   5   7   2      707.33      705.36     51.35 o 
   6   7   2     1454.93     1371.99     61.59 o 
   7   7   2     1662.62     1684.05     62.00 o 
   8   7   2     1145.79     1146.19     68.43 o 
   9   7   2       22.85       66.37     73.34 o 
  10   7   2      264.76      334.20     71.93 o 
  11   7   2      308.84      300.50     92.89 o 
  12   7   2       15.25      -41.70     94.92 o 
 -11   8   2      362.00      390.21     77.02 o 
 -10   8   2      512.65      486.52     97.52 o 
  -9   8   2     2039.10     1983.23     79.66 o 
  -8   8   2     9660.27     9423.01    118.50 o 
  -7   8   2      333.41      244.25     70.16 o 
  -6   8   2     3151.67     3062.30     61.63 o 
  -5   8   2     7231.72     6966.36     71.72 o 
  -4   8   2     7442.26     7599.89     74.20 o 
  -3   8   2     3451.29     3454.22     65.93 o 
  -2   8   2    24480.21    24457.81    259.95 o 
  -1   8   2     4252.05     4478.31     68.11 o 
   0   8   2       82.76      172.28     44.66 o 
   1   8   2     4415.81     4607.01     64.44 o 
   2   8   2    25246.59    26030.66    290.82 o 
   3   8   2     3710.15     3721.51     64.71 o 
   4   8   2     6959.31     7090.38    164.30 o 
   5   8   2     7226.43     6812.81    168.49 o 
   6   8   2     3023.10     2920.35     96.24 o 
   7   8   2      278.13      304.38     58.00 o 
   8   8   2     9561.04     9422.47    225.30 o 
   9   8   2     1915.08     1739.15     72.74 o 
  10   8   2      523.51      707.26     87.10 o 
  11   8   2      410.91      413.38     75.25 o 
 -11   9   2       46.53       31.11     93.37 o 
 -10   9   2      497.57      457.19     69.30 o 
  -9   9   2      941.97      872.95     76.47 o 
  -8   9   2      342.77      393.16     63.96 o 
  -7   9   2     1947.18     1771.92     58.18 o 
  -6   9   2     1008.61      986.02     49.45 o 
  -5   9   2      361.49      381.35     47.71 o 
  -4   9   2    17507.12    17511.97    191.27 o 
  -3   9   2    12108.79    11978.40    161.87 o 
  -2   9   2     2723.64     2718.65     58.58 o 
  -1   9   2    12698.52    13391.34    149.41 o 
   0   9   2     2737.43     2906.16     54.87 o 
   1   9   2    12960.10    13214.18    201.44 o 
   2   9   2     2650.45     2688.41     53.64 o 
   3   9   2    12222.32    12055.65    298.67 o 
   4   9   2    17719.46    17591.32    412.14 o 
   5   9   2      282.64      314.44     52.81 o 
   6   9   2      962.86      874.21     62.74 o 
   7   9   2     1893.33     1666.65     69.61 o 
   8   9   2      363.41      384.29     59.16 o 
   9   9   2     1000.73      973.49     84.57 o 
  10   9   2      530.78      713.74    117.44 o 
  11   9   2       45.82      101.30     90.37 o 
 -11  10   2      141.43      282.17     96.71 o 
 -10  10   2       12.40      112.06     79.58 o 
  -9  10   2      733.68      732.44     69.51 o 
  -8  10   2      502.05      561.26     69.59 o 
  -7  10   2     1750.58     1841.64     65.82 o 
  -6  10   2     1653.20     1708.48     58.59 o 
  -5  10   2     3391.62     3321.06     61.00 o 
  -4  10   2     2648.98     2571.61     57.32 o 
  -3  10   2     3379.99     3365.60     56.08 o 
  -2  10   2     3792.57     3742.45     54.93 o 
  -1  10   2    13017.04    13170.34    221.63 o 
   0  10   2     1160.30     1217.50     49.83 o 
   1  10   2    12903.49    13027.48    177.56 o 
   2  10   2     3670.66     3667.07     66.45 o 
   3  10   2     3452.86     3504.93     72.30 o 
   4  10   2     2731.36     2609.10     79.66 o 
   5  10   2     3477.74     3421.72     73.48 o 
   6  10   2     1662.57     1648.17     66.07 o 
   7  10   2     1762.65     1682.60    123.48 o 
   8  10   2      573.44      724.63     83.82 o 
   9  10   2      775.96      719.72     67.83 o 
  10  10   2       11.41       13.68     81.17 o 
  11  10   2      144.75      227.11     89.56 o 
 -10  11   2      160.50      156.90     77.55 o 
  -9  11   2      399.97      308.63     72.96 o 
  -8  11   2      309.26      361.02     65.73 o 
  -7  11   2      455.74      648.17     63.58 o 
  -6  11   2      447.12      473.09     52.05 o 
  -5  11   2       66.25       87.84     49.18 o 
  -4  11   2     4562.04     4607.00     95.83 o 
  -3  11   2     2721.27     2780.69     69.30 o 
  -2  11   2      988.66      941.50     51.65 o 
  -1  11   2    17863.01    17546.02    241.61 o 
   0  11   2      891.99      893.48     49.94 o 
   1  11   2    17774.38    17414.98    222.36 o 
   2  11   2      934.68      923.68     47.85 o 
   3  11   2     2588.32     2614.21     52.76 o 
   4  11   2     4419.40     4449.30    125.54 o 
   5  11   2       71.34      111.29     59.74 o 
   6  11   2      499.60      444.79     51.75 o 
   7  11   2      504.33      617.10     66.03 o 
   8  11   2      290.30      266.36     71.49 o 
   9  11   2      411.34      453.51     70.20 o 
  10  11   2      159.21      216.88     79.19 o 
 -10  12   2      110.66       97.98     85.38 o 
  -9  12   2       17.56      -41.54     76.02 o 
  -8  12   2     6342.83     6323.76    137.52 o 
  -7  12   2     2169.46     2148.81     61.03 o 
  -6  12   2     4601.97     4575.00     75.96 o 
  -5  12   2     3323.98     3177.40     66.37 o 
  -4  12   2      843.41      844.58     54.90 o 
  -3  12   2      206.54      216.10     51.28 o 
  -2  12   2     1330.37     1396.78     53.55 o 
  -1  12   2     1887.39     1844.27     59.64 o 
   0  12   2        2.62       31.44     43.95 o 
   1  12   2     1850.82     1803.08     52.77 o 
   2  12   2     1280.17     1316.62     51.54 o 
   3  12   2      199.06      241.82     49.06 o 
   4  12   2      988.61     1001.05     55.84 o 
   5  12   2     3415.22     3322.90     65.27 o 
   6  12   2     4502.72     4380.18     97.35 o 
   7  12   2     2055.58     1981.61     71.36 o 
   8  12   2     6383.00     6436.36    169.99 o 
   9  12   2       17.24       49.73     63.42 o 
  10  12   2      136.62      271.12     82.61 o 
 -10  13   2      505.84      557.24     82.78 o 
  -9  13   2       93.12       47.30     69.78 o 
  -8  13   2      757.87      812.90     68.69 o 
  -7  13   2      510.36      535.63     67.72 o 
  -6  13   2      758.40      764.31     56.15 o 
  -5  13   2     1510.35     1498.10     58.87 o 
  -4  13   2      782.10      714.84     53.62 o 
  -3  13   2     6003.82     6195.49    130.46 o 
  -2  13   2     1494.18     1368.25     90.72 o 
  -1  13   2     5182.16     5367.62     57.30 o 
   0  13   2     2125.48     2162.53     54.29 o 
   1  13   2     5164.83     5277.42     76.68 o 
   2  13   2     1504.13     1480.03     52.76 o 
   3  13   2     6196.26     6202.56    108.94 o 
   4  13   2      847.25      791.94     62.53 o 
   5  13   2     1558.16     1652.75     61.29 o 
   6  13   2      735.77      777.21     57.82 o 
   7  13   2      530.77      504.25     66.24 o 
   8  13   2      824.99      889.73     63.46 o 
   9  13   2       91.94       92.80     62.91 o 
  10  13   2      520.44      501.27     86.34 o 
  -9  14   2       28.59      115.33     73.92 o 
  -8  14   2     1283.00     1128.28     71.03 o 
  -7  14   2       73.72      167.17     58.92 o 
  -6  14   2      696.26      717.10     60.98 o 
  -5  14   2     1757.24     1810.27     53.33 o 
  -4  14   2      334.40      421.58     53.97 o 
  -3  14   2     3145.79     3190.17     67.15 o 
  -2  14   2      386.83      386.54     53.58 o 
  -1  14   2      827.07      826.38     57.67 o 
   0  14   2     7712.79     7458.96     96.31 o 
   1  14   2      865.23      906.05     52.83 o 
   2  14   2      368.70      393.70     51.23 o 
   3  14   2     2985.78     3082.05     65.76 o 
   4  14   2      357.62      435.80     67.23 o 
   5  14   2     1699.42     1705.70     80.89 o 
   6  14   2      729.51      792.51     64.41 o 
   7  14   2       97.31      130.39     64.19 o 
   8  14   2     1306.87     1343.16     78.52 o 
   9  14   2       27.92       76.39     76.12 o 
  -9  15   2      131.22      314.16     80.24 o 
  -8  15   2      356.19      323.99     72.82 o 
  -7  15   2      214.55      281.43     72.73 o 
  -6  15   2        5.54       87.93     63.96 o 
  -5  15   2     1638.76     1726.50     62.66 o 
  -4  15   2     1227.64     1239.20     63.07 o 
  -3  15   2      283.48      270.98     53.11 o 
  -2  15   2      515.49      605.58     59.40 o 
  -1  15   2     5550.99     5304.07     62.53 o 
   0  15   2      539.79      589.32     53.78 o 
   1  15   2     5364.98     5336.55     69.80 o 
   2  15   2      537.96      600.05     54.40 o 
   3  15   2      277.54      341.92     61.01 o 
   4  15   2     1208.23     1153.26     63.87 o 
   5  15   2     1712.83     1687.45     73.19 o 
   6  15   2        4.76       -7.08     73.12 o 
   7  15   2      224.23      313.23     78.83 o 
   8  15   2      394.34      411.83     81.69 o 
   9  15   2      127.44      118.32     86.21 o 
  -8  16   2      160.37      112.83     75.76 o 
  -7  16   2     1191.67     1233.46     69.67 o 
  -6  16   2     2040.90     2077.98     66.09 o 
  -5  16   2      603.86      611.27     60.40 o 
  -4  16   2     1083.67     1139.05     62.65 o 
  -3  16   2     1898.55     1854.84     59.66 o 
  -2  16   2      720.79      734.72     53.85 o 
  -1  16   2     1792.32     1651.62     61.01 o 
   0  16   2     3372.35     3308.91     55.41 o 
   1  16   2     1686.97     1626.75     55.40 o 
   2  16   2      661.26      689.38     64.89 o 
   3  16   2     1977.72     2019.28     72.23 o 
   4  16   2     1241.27     1119.23     63.91 o 
   5  16   2      591.63      625.79     70.15 o 
   6  16   2     2065.82     1948.77     80.49 o 
   7  16   2     1177.92     1162.82     76.87 o 
   8  16   2      154.33      101.43     92.02 o 
  -7  17   2      328.49      398.74     68.59 o 
  -6  17   2      273.96      263.63     67.01 o 
  -5  17   2       56.90      200.00     64.01 o 
  -4  17   2     2599.62     2562.66     62.57 o 
  -3  17   2      110.12      195.07     64.24 o 
  -2  17   2      253.08      275.39     78.14 o 
  -1  17   2     2043.66     2077.16     64.57 o 
   0  17   2        6.16      118.62     62.05 o 
   1  17   2     2066.53     2036.72     63.49 o 
   2  17   2      244.30      286.84     60.60 o 
   3  17   2      110.27      134.60     69.20 o 
   4  17   2     2579.60     2494.20    262.47 o 
   5  17   2       59.72      105.47     96.28 o 
   6  17   2      272.51      258.67     79.27 o 
   7  17   2      349.74      534.35     85.21 o 
  -7  18   2      511.87      231.65    231.05 o 
  -6  18   2      378.19      315.94     67.88 o 
  -5  18   2      223.93      225.12     61.84 o 
  -4  18   2      575.85      630.55     66.16 o 
  -3  18   2      528.11      589.29     66.64 o 
  -2  18   2      429.16      395.07     57.50 o 
  -1  18   2      681.11      678.77     70.78 o 
   0  18   2     1956.72     1977.58     68.50 o 
   1  18   2      710.46      761.89     62.39 o 
   2  18   2      387.78      358.21     60.39 o 
   3  18   2      514.01      431.22     86.69 o 
   4  18   2      586.28      666.10     80.02 o 
   5  18   2      232.12      150.64     75.38 o 
   6  18   2      368.14      405.86     85.04 o 
   7  18   2      506.32      171.14    159.67 o 
  -5  19   2     1044.67     1047.22     65.39 o 
  -4  19   2      596.28      600.29     69.56 o 
  -3  19   2      271.48      282.06     64.52 o 
  -2  19   2      461.91      538.55     68.82 o 
  -1  19   2      282.36      299.16     59.08 o 
   0  19   2      595.19      654.06     61.68 o 
   1  19   2      278.12      365.43     63.66 o 
   2  19   2      462.94      483.19     69.74 o 
   3  19   2      283.45      372.73     75.60 o 
   4  19   2      586.99      662.72     82.52 o 
   5  19   2     1054.42     1104.61    100.11 o 
   6  19   2        7.69      307.20    229.65 o 
  -4  20   2      253.38      232.50     76.84 o 
  -3  20   2      674.39      664.61     65.84 o 
  -2  20   2      249.55      330.45     69.89 o 
  -1  20   2       10.63       39.72     59.03 o 
   0  20   2     2676.75     2476.14     69.68 o 
   1  20   2       10.20      117.45     59.25 o 
   2  20   2      267.92      261.75     85.91 o 
   3  20   2      721.54      708.34     80.33 o 
   4  20   2      246.16      195.65     77.40 o 
  -2  21   2      205.96      161.80     70.72 o 
  -1  21   2      241.27      306.34     77.66 o 
   0  21   2      202.63      215.79     71.03 o 
   1  21   2      253.47      204.14     72.69 o 
   2  21   2      219.57      214.09     97.60 o 
   1   0   3    18057.52    18295.78    241.92 o 
   2   0   3     4950.23     5137.75    107.36 o 
   3   0   3    11768.03    12011.88    157.20 o 
   4   0   3    16263.48    16479.26    154.66 o 
   5   0   3     4168.85     4207.27     75.29 o 
   6   0   3      696.29      760.82     60.95 o 
   7   0   3     1054.22     1224.18     65.26 o 
   8   0   3     1421.20     1442.52     61.59 o 
   9   0   3     7696.00     7192.96    133.49 o 
  10   0   3        2.19      177.77     65.55 o 
  11   0   3      230.78      277.48     75.90 o 
  12   0   3     1268.40     1525.21     98.02 o 
 -12   1   3      733.02      642.55     91.23 o 
 -11   1   3     1373.47     1492.24     98.14 o 
 -10   1   3       31.78       47.46     58.60 o 
  -9   1   3     3202.45     3171.87     97.79 o 
  -8   1   3     3913.81     3962.26     83.65 o 
  -7   1   3     6827.79     7127.20    106.16 o 
  -6   1   3     1641.49     1666.11     69.91 o 
  -5   1   3    11099.23    11028.12    131.71 o 
  -4   1   3    27834.10    28018.95    197.58 o 
  -3   1   3     5619.15     5785.58     83.76 o 
  -2   1   3    23677.04    23957.71    304.81 o 
  -1   1   3    12880.27    13137.91    288.90 o 
   0   1   3       50.85       67.67     68.47 o 
   1   1   3    12434.77    12839.32    166.09 o 
   2   1   3    23631.97    24074.71    641.36 o 
   3   1   3     5346.65     5485.28    119.49 o 
   4   1   3    27435.10    27406.63    313.48 o 
   5   1   3    11038.13    10825.42    101.19 o 
   6   1   3     1611.32     1609.30     63.97 o 
   7   1   3     6800.69     6998.10    124.70 o 
   8   1   3     3815.29     3691.98     75.92 o 
   9   1   3     3075.80     3105.29     72.59 o 
  10   1   3       31.48      111.59     75.30 o 
  11   1   3     1456.99     1452.80     84.78 o 
  12   1   3      746.07      761.39     92.09 o 
 -12   2   3      413.80      410.29     99.05 o 
 -11   2   3      377.91      423.15     83.08 o 
 -10   2   3      434.16      435.43     80.49 o 
  -9   2   3      732.12      810.10     83.40 o 
  -8   2   3     1117.32     1179.40     64.53 o 
  -7   2   3     3555.35     3583.45     79.60 o 
  -6   2   3     3427.89     3503.27     71.37 o 
  -5   2   3     8610.38     8925.70    135.39 o 
  -4   2   3    23157.55    23089.80    335.48 o 
  -3   2   3    13593.18    13560.00    211.00 o 
  -2   2   3    75502.22    76410.28    867.55 o 
  -1   2   3    54930.72    54898.36   1117.82 o 
   0   2   3    63464.93    63197.26    343.12 o 
   1   2   3    53866.86    53274.11    596.63 o 
   2   2   3    78896.91    78719.46    756.10 o 
   3   2   3    12697.71    12502.05    161.46 o 
   4   2   3    22971.79    22617.57    321.95 o 
   5   2   3     8849.62     9159.79    107.83 o 
   6   2   3     3575.00     3552.62     66.81 o 
   7   2   3     3342.69     3294.95     69.53 o 
   8   2   3     1185.48     1123.94     75.44 o 
   9   2   3      736.77      787.57     75.30 o 
  10   2   3      443.82      474.46     75.84 o 
  11   2   3      359.26      431.59     85.81 o 
  12   2   3      406.86      401.58    107.21 o 
 -12   3   3      127.50      194.96     90.22 o 
 -11   3   3      958.32     1150.99     88.81 o 
 -10   3   3      316.62      328.55     78.05 o 
  -9   3   3     2772.93     2888.72    146.76 o 
  -8   3   3    12165.27    12220.17    206.53 o 
  -7   3   3     7716.73     7748.43     92.33 o 
  -6   3   3     1170.75     1221.86     63.46 o 
  -5   3   3    32110.60    33481.18    524.13 o 
  -4   3   3      867.97      906.24     63.28 o 
  -3   3   3      402.24      398.40     63.79 o 
  -2   3   3     3179.67     3131.81     81.93 o 
  -1   3   3    13901.40    14352.54    115.58 o 
   0   3   3      150.56      157.30     60.29 o 
   1   3   3    13596.52    14080.62    118.60 o 
   2   3   3     3536.00     3504.87     74.05 o 
   3   3   3      372.67      381.85     51.70 o 
   4   3   3      862.07      912.99     60.18 o 
   5   3   3    32065.91    32161.32    675.50 o 
   6   3   3     1114.28     1120.89     61.33 o 
   7   3   3     8015.86     7685.51    214.17 o 
   8   3   3    12070.58    12150.54    288.39 o 
   9   3   3     2647.45     2648.57     71.53 o 
  10   3   3      327.64      421.84     73.39 o 
  11   3   3      949.06     1149.85    107.80 o 
  12   3   3      128.95      359.87     94.94 o 
 -12   4   3      498.95      461.93     80.46 o 
 -11   4   3     1192.10     1264.23     81.46 o 
 -10   4   3       73.17      222.52     72.34 o 
  -9   4   3     1031.32     1094.72     73.76 o 
  -8   4   3     7793.78     7873.30    135.57 o 
  -7   4   3     1402.13     1225.50     62.85 o 
  -6   4   3     1689.99     1807.87     67.27 o 
  -5   4   3     8225.59     8286.49    138.60 o 
  -4   4   3     1117.89     1173.53     60.52 o 
  -3   4   3     8173.00     8087.14    101.13 o 
  -2   4   3     4577.27     4557.74     73.63 o 
  -1   4   3     6286.83     6466.38     87.78 o 
   0   4   3    27718.74    27439.54    297.72 o 
   1   4   3     6547.82     6784.82     80.98 o 
   2   4   3     4324.03     4438.02     71.44 o 
   3   4   3     8383.45     8408.67     86.71 o 
   4   4   3      952.35      991.31     61.11 o 
   5   4   3     8103.56     7872.79    222.12 o 
   6   4   3     1614.52     1688.05     63.55 o 
   7   4   3     1355.78     1282.19     68.64 o 
   8   4   3     7399.69     7316.34    212.03 o 
   9   4   3     1066.18      969.89     80.88 o 
  10   4   3       94.68       92.25     69.05 o 
  11   4   3     1241.33     1360.83     94.73 o 
  12   4   3      486.24      524.29     95.46 o 
 -12   5   3      287.90      322.72     81.22 o 
 -11   5   3      420.09      533.01     73.32 o 
 -10   5   3      912.80      845.91     72.62 o 
  -9   5   3      708.25      796.38     68.32 o 
  -8   5   3     3029.99     3000.94     67.57 o 
  -7   5   3     1527.41     1475.82     64.72 o 
  -6   5   3     2621.71     2651.39     58.19 o 
  -5   5   3      216.43      263.53     53.18 o 
  -4   5   3    20882.04    20512.96    185.44 o 
  -3   5   3    20018.53    19724.58    129.25 o 
  -2   5   3     9998.38    10041.31    100.32 o 
  -1   5   3    33185.62    32822.79    362.89 o 
   0   5   3    17254.25    16951.37    185.54 o 
   1   5   3    34233.97    34542.47    542.09 o 
   2   5   3     9637.12     9610.65    199.46 o 
   3   5   3    20223.12    19862.20    470.81 o 
   4   5   3    20932.97    20201.48    427.73 o 
   5   5   3      169.84      169.89     55.79 o 
   6   5   3     2803.61     2725.47    100.35 o 
   7   5   3     1468.00     1503.25     65.39 o 
   8   5   3     3080.26     2920.56     77.50 o 
   9   5   3      690.91      766.93     65.95 o 
  10   5   3      960.01      760.14     84.01 o 
  11   5   3      417.99      435.58     83.09 o 
  12   5   3      315.37      355.85     93.83 o 
 -12   6   3     1043.77      972.67     97.08 o 
 -11   6   3      641.18      600.10     81.18 o 
 -10   6   3      839.93      869.04     72.31 o 
  -9   6   3     2198.34     2076.48     77.77 o 
  -8   6   3     4199.91     4152.63     71.31 o 
  -7   6   3     1994.17     2178.94     70.34 o 
  -6   6   3     2190.52     2213.25     59.54 o 
  -5   6   3     2674.31     2684.36     57.95 o 
  -4   6   3    12484.17    12051.12    129.59 o 
  -3   6   3    16201.66    16154.08    179.05 o 
  -2   6   3    19114.72    19116.89    102.35 o 
  -1   6   3    10599.97    10244.56     75.35 o 
   0   6   3     1995.39     1968.57     55.61 o 
   1   6   3    10310.48    10031.34    176.77 o 
   2   6   3    18225.54    17928.47    400.06 o 
   3   6   3    16647.33    16927.36    469.10 o 
   4   6   3    13087.69    12602.95    302.25 o 
   5   6   3     2523.55     2425.02     77.40 o 
   6   6   3     2481.88     2446.38     74.31 o 
   7   6   3     2037.66     2012.81     66.54 o 
   8   6   3     4130.09     4221.51    117.39 o 
   9   6   3     2230.37     2108.15     74.92 o 
  10   6   3      805.89      832.94     75.59 o 
  11   6   3      621.81      654.02     94.56 o 
  12   6   3     1091.70     1004.93     87.62 o 
 -12   7   3      624.28      631.96    104.43 o 
 -11   7   3      126.87      107.58     75.80 o 
 -10   7   3       19.92      -10.98    132.83 o 
  -9   7   3     2510.40     2487.23    156.89 o 
  -8   7   3     1392.99     1391.34     73.14 o 
  -7   7   3     6510.33     6337.67     80.95 o 
  -6   7   3      475.21      473.69     60.25 o 
  -5   7   3     4282.21     4176.21     62.70 o 
  -4   7   3    11723.93    11677.35    200.45 o 
  -3   7   3     7134.63     7297.56     69.52 o 
  -2   7   3     2926.38     3056.69     55.91 o 
  -1   7   3     3732.15     3606.08     56.76 o 
   0   7   3      496.01      417.58     44.65 o 
   1   7   3     3943.29     3929.47     61.32 o 
   2   7   3     2785.50     3056.31    102.15 o 
   3   7   3     6862.52     7026.36    133.96 o 
   4   7   3    11234.45    11161.54    335.98 o 
   5   7   3     4473.65     4386.95    139.50 o 
   6   7   3      499.15      514.99     58.26 o 
   7   7   3     6915.03     6697.85    198.77 o 
   8   7   3     1416.28     1410.52     69.68 o 
   9   7   3     2465.36     2416.11     80.97 o 
  10   7   3       25.26       -1.17     88.97 o 
  11   7   3      139.63      185.15     89.72 o 
  12   7   3      637.82      556.91     96.26 o 
 -11   8   3      135.72      134.28     82.82 o 
 -10   8   3      530.18      506.15     86.92 o 
  -9   8   3      176.59      280.32     81.62 o 
  -8   8   3     3547.87     3490.15     81.73 o 
  -7   8   3     2836.64     2849.72     67.83 o 
  -6   8   3     5834.39     5911.38     71.64 o 
  -5   8   3     3953.39     4138.72     68.30 o 
  -4   8   3     7174.72     6998.67     96.51 o 
  -3   8   3     1918.05     1903.88     51.25 o 
  -2   8   3     1958.43     2150.88     53.58 o 
  -1   8   3     5044.42     5001.46     65.82 o 
   0   8   3     2795.53     2851.70     54.87 o 
   1   8   3     5129.25     4992.81     78.19 o 
   2   8   3     1835.68     1941.67     61.26 o 
   3   8   3     1763.83     1743.97     59.05 o 
   4   8   3     7550.90     7524.01    269.70 o 
   5   8   3     4038.53     4009.61    153.63 o 
   6   8   3     5540.00     5285.70    145.86 o 
   7   8   3     2859.93     2812.09     78.44 o 
   8   8   3     3497.31     3539.94     71.07 o 
   9   8   3      180.93      203.46     65.04 o 
  10   8   3      586.86      684.59     73.51 o 
  11   8   3      141.13      126.82     95.64 o 
 -11   9   3       50.58      211.56     84.92 o 
 -10   9   3      426.88      447.01     79.56 o 
  -9   9   3      223.15      263.36     81.13 o 
  -8   9   3      746.58      849.34     73.49 o 
  -7   9   3      837.79      958.46     58.94 o 
  -6   9   3     1661.38     1643.38     46.96 o 
  -5   9   3      403.87      356.86     48.96 o 
  -4   9   3     3123.40     3131.86     65.29 o 
  -3   9   3    16581.08    16362.70    298.65 o 
  -2   9   3     1978.67     1951.97     51.46 o 
  -1   9   3    21732.11    21078.61    199.26 o 
   0   9   3    25432.41    25697.40    214.66 o 
   1   9   3    21050.38    20533.33    301.18 o 
   2   9   3     1906.19     1881.69     57.92 o 
   3   9   3    16452.09    16605.00    337.24 o 
   4   9   3     3291.99     3483.75     80.05 o 
   5   9   3      405.14      341.39     54.12 o 
   6   9   3     1477.44     1389.75     57.57 o 
   7   9   3      892.48      966.71     61.88 o 
   8   9   3      707.40      788.99     60.94 o 
   9   9   3      233.35      122.45     76.95 o 
  10   9   3      454.69      634.57     89.84 o 
  11   9   3       53.09       95.61     81.63 o 
 -11  10   3      869.56      729.04     79.45 o 
 -10  10   3      259.69      286.50     89.15 o 
  -9  10   3     1330.66     1228.32     80.77 o 
  -8  10   3     7070.60     7334.39    221.95 o 
  -7  10   3      364.44      415.85     55.86 o 
  -6  10   3     4090.83     4039.02     61.32 o 
  -5  10   3     3828.20     3686.60     61.06 o 
  -4  10   3     4855.58     4927.31     65.50 o 
  -3  10   3     3793.12     3764.89     93.69 o 
  -2  10   3     6103.80     6189.18    120.20 o 
  -1  10   3     3537.11     3594.27     58.82 o 
   0  10   3     5170.51     5354.24     65.42 o 
   1  10   3     3375.10     3509.99     58.04 o 
   2  10   3     5927.05     5945.96    104.73 o 
   3  10   3     3813.80     3806.83     74.34 o 
   4  10   3     4881.71     4924.98    100.32 o 
   5  10   3     4161.40     4077.58    114.25 o 
   6  10   3     4458.25     4378.96    101.92 o 
   7  10   3      316.49      347.42     65.53 o 
   8  10   3     6846.81     6493.73    155.41 o 
   9  10   3     1392.41     1354.04     78.21 o 
  10  10   3      283.07      299.71     76.33 o 
  11  10   3      904.83      782.95     93.17 o 
 -10  11   3      882.09      900.07     71.22 o 
  -9  11   3      407.44      500.97     69.45 o 
  -8  11   3      605.69      638.69     65.56 o 
  -7  11   3      402.86      427.91     56.57 o 
  -6  11   3      181.53      190.51     46.72 o 
  -5  11   3     2207.13     2203.06     57.82 o 
  -4  11   3     3008.58     3000.25     56.65 o 
  -3  11   3    10158.25    10166.62    126.78 o 
  -2  11   3     2853.68     2895.58     55.41 o 
  -1  11   3     4432.65     4538.15     59.92 o 
   0  11   3    10933.57    10685.50    127.41 o 
   1  11   3     4071.79     4194.74     67.17 o 
   2  11   3     2868.57     2921.51     60.19 o 
   3  11   3     9838.20     9600.25    261.48 o 
   4  11   3     2926.59     2917.76     86.82 o 
   5  11   3     2221.68     2119.33     56.24 o 
   6  11   3      185.48      232.82     62.82 o 
   7  11   3      433.24      419.45     60.27 o 
   8  11   3      600.89      708.19     70.82 o 
   9  11   3      413.17      536.34     67.32 o 
  10  11   3      833.80      541.40     86.58 o 
 -10  12   3      174.76      236.38     82.42 o 
  -9  12   3      529.99      495.87     83.37 o 
  -8  12   3      351.39      360.84     69.88 o 
  -7  12   3     2110.82     2027.65     61.09 o 
  -6  12   3     1409.98     1451.58     52.37 o 
  -5  12   3     4182.68     4069.79    105.36 o 
  -4  12   3     2634.20     2676.93     57.65 o 
  -3  12   3     4349.74     4375.25     71.14 o 
  -2  12   3      935.83      951.53     48.39 o 
  -1  12   3     2040.14     2052.00     56.05 o 
   0  12   3     1700.39     1713.04     50.81 o 
   1  12   3     2068.58     2058.38     53.63 o 
   2  12   3      934.96      948.40     53.88 o 
   3  12   3     4751.35     4596.72    118.34 o 
   4  12   3     2543.71     2464.67     76.81 o 
   5  12   3     4121.41     3937.37    136.24 o 
   6  12   3     1270.58     1254.14     58.29 o 
   7  12   3     2033.23     2089.37     73.18 o 
   8  12   3      342.38      455.31     72.30 o 
   9  12   3      505.28      546.18     72.49 o 
  10  12   3      182.36      157.63     78.19 o 
 -10  13   3       88.28      280.73     92.30 o 
  -9  13   3      919.78      850.20     75.75 o 
  -8  13   3      500.43      518.17     72.61 o 
  -7  13   3     1387.57     1573.17     63.49 o 
  -6  13   3      557.12      598.41     51.42 o 
  -5  13   3     1064.74     1140.19     58.30 o 
  -4  13   3     4645.95     4544.28     62.61 o 
  -3  13   3     2400.26     2384.77     56.95 o 
  -2  13   3     4299.93     4249.18     62.19 o 
  -1  13   3     6085.45     6044.72     92.79 o 
   0  13   3        8.94       37.34     57.81 o 
   1  13   3     6276.50     6427.24     64.59 o 
   2  13   3     4153.15     4152.27     69.64 o 
   3  13   3     2670.12     2539.39     66.65 o 
   4  13   3     4841.17     4671.56    127.57 o 
   5  13   3     1005.62     1098.34     64.40 o 
   6  13   3      559.90      566.62     63.81 o 
   7  13   3     1370.09     1514.02     72.77 o 
   8  13   3      519.30      477.23     79.52 o 
   9  13   3      945.56      935.73     75.51 o 
  10  13   3      118.22      189.22     76.94 o 
  -9  14   3      908.92      953.82     90.94 o 
  -8  14   3     1326.54     1216.18     68.61 o 
  -7  14   3     1305.96     1267.27     64.51 o 
  -6  14   3     2802.41     2695.53     75.70 o 
  -5  14   3      293.87      377.47     55.87 o 
  -4  14   3     5393.73     5234.94     86.69 o 
  -3  14   3      546.16      618.83     61.58 o 
  -2  14   3      599.82      669.78     52.31 o 
  -1  14   3     3145.46     3129.13     70.17 o 
   0  14   3        3.70       26.42     51.17 o 
   1  14   3     3157.90     3189.20     55.91 o 
   2  14   3      645.82      700.93     55.52 o 
   3  14   3      577.56      636.21     72.23 o 
   4  14   3     5436.68     5183.95    143.57 o 
   5  14   3      301.56      361.76     68.48 o 
   6  14   3     2702.26     2647.02    105.54 o 
   7  14   3     1284.80     1266.32    104.05 o 
   8  14   3     1382.60     1367.12     76.65 o 
   9  14   3      897.55      876.40     83.58 o 
  -9  15   3      288.49      236.89     87.81 o 
  -8  15   3       39.97       66.70     68.68 o 
  -7  15   3      275.11      406.50     65.31 o 
  -6  15   3       47.09      139.13     57.08 o 
  -5  15   3      236.60      240.71     54.59 o 
  -4  15   3      545.27      580.65     62.91 o 
  -3  15   3     1925.69     1846.87     55.60 o 
  -2  15   3      381.45      377.21     63.02 o 
  -1  15   3     5940.83     6111.31     71.59 o 
   0  15   3     3409.25     3518.35     82.65 o 
   1  15   3     5705.06     5629.45     90.80 o 
   2  15   3      362.27      436.08     60.62 o 
   3  15   3     1944.23     1878.00     65.14 o 
   4  15   3      548.82      581.63     62.20 o 
   5  15   3      215.72      219.03     70.05 o 
   6  15   3       53.51       41.62     64.00 o 
   7  15   3      278.38      336.71     73.25 o 
   8  15   3       41.33      161.71     75.91 o 
   9  15   3      283.13      412.14     78.34 o 
  -8  16   3      557.90      501.27     86.17 o 
  -7  16   3       64.03       63.31     63.95 o 
  -6  16   3       18.19       28.27     61.44 o 
  -5  16   3     1552.76     1568.80     61.93 o 
  -4  16   3      524.97      553.49     63.77 o 
  -3  16   3     1679.92     1659.17     65.72 o 
  -2  16   3     2607.54     2620.53     63.60 o 
  -1  16   3       71.34       98.08     52.69 o 
   0  16   3     2498.61     2478.88     60.94 o 
   1  16   3       77.33      104.76     56.50 o 
   2  16   3     2746.35     2766.93     64.71 o 
   3  16   3     1665.69     1632.02     78.98 o 
   4  16   3      504.36      577.70     76.95 o 
   5  16   3     1531.69     1455.09     88.15 o 
   6  16   3       10.76       77.15     90.74 o 
   7  16   3       67.94      232.92     79.61 o 
   8  16   3      558.53      542.80     85.97 o 
  -7  17   3      269.63      380.39     77.91 o 
  -6  17   3      207.11      293.57     64.33 o 
  -5  17   3     2248.90     2316.38     69.35 o 
  -4  17   3      275.75      221.50     63.67 o 
  -3  17   3      142.22      175.70     55.99 o 
  -2  17   3      771.54      880.87     64.30 o 
  -1  17   3      626.37      617.75     61.17 o 
   0  17   3      952.77      890.24     58.11 o 
   1  17   3      697.67      796.25     58.77 o 
   2  17   3      781.45      849.86     66.06 o 
   3  17   3      135.99       55.69     77.09 o 
   4  17   3      276.70      292.90     70.96 o 
   5  17   3     2172.33     2102.08    120.64 o 
   6  17   3      208.35      207.81     70.46 o 
   7  17   3      265.15      362.15     91.75 o 
  -6  18   3      618.64      648.80     68.66 o 
  -5  18   3      917.18     1013.54     66.65 o 
  -4  18   3      726.02      715.20     64.61 o 
  -3  18   3     1252.51     1225.30     60.29 o 
  -2  18   3       52.54       49.97     55.52 o 
  -1  18   3      391.21      335.55     60.80 o 
   0  18   3     3322.95     3151.78     75.28 o 
   1  18   3      383.06      373.80     65.42 o 
   2  18   3       67.96      111.64     63.68 o 
   3  18   3     1311.61     1395.24     80.28 o 
   4  18   3      717.44      869.34    124.06 o 
   5  18   3      863.46      841.86     82.62 o 
   6  18   3      594.83      752.69     75.53 o 
  -5  19   3      121.44      201.44     71.40 o 
  -4  19   3      454.55      462.82     67.20 o 
  -3  19   3       34.54      120.56     71.15 o 
  -2  19   3      422.03      501.39     69.71 o 
  -1  19   3     1121.74     1184.39     66.72 o 
   0  19   3      276.21      245.89     56.62 o 
   1  19   3     1124.82     1138.34     66.75 o 
   2  19   3      408.48      427.46     70.96 o 
   3  19   3       35.15      152.19     85.82 o 
   4  19   3      440.29      465.14     83.33 o 
   5  19   3      123.20       68.01     75.91 o 
  -4  20   3      418.63      612.66     76.96 o 
  -3  20   3      292.90      469.24     70.33 o 
  -2  20   3      435.47      629.52     74.09 o 
  -1  20   3      562.45      636.47     61.21 o 
   0  20   3      296.95      346.20     68.58 o 
   1  20   3      542.10      514.25     70.28 o 
   2  20   3      474.80      478.35     91.18 o 
   3  20   3      297.89      198.69     91.31 o 
   4  20   3      422.13      374.08     81.90 o 
  -2  21   3       88.04      141.28     71.20 o 
  -1  21   3      494.24      449.14     76.65 o 
   0  21   3      116.43      193.65     75.24 o 
   1  21   3      488.61      518.79     82.25 o 
   2  21   3       93.51      223.03     88.73 o 
   0   0   4   184246.58   163590.78  13120.33 o 
   1   0   4       33.39       92.43     88.91 o 
   2   0   4    50616.81    50565.33    269.94 o 
   3   0   4    50040.79    49042.42    951.23 o 
   4   0   4    12189.18    12485.57    101.23 o 
   5   0   4        4.29       53.59     70.75 o 
   6   0   4      810.67      726.68     68.03 o 
   7   0   4      737.98      672.59     64.42 o 
   8   0   4      644.73      637.82     75.90 o 
   9   0   4       90.21      237.96     72.29 o 
  10   0   4       57.48       75.30     64.16 o 
  11   0   4      350.65      415.88     68.25 o 
  12   0   4      460.33      429.33     78.27 o 
 -12   1   4      418.86      437.75     84.28 o 
 -11   1   4      522.85      656.02     88.69 o 
 -10   1   4       14.05      -21.24     69.15 o 
  -9   1   4     3736.48     3789.76     82.50 o 
  -8   1   4     5818.13     5972.33     84.23 o 
  -7   1   4    12702.08    13027.97    113.10 o 
  -6   1   4     1397.20     1306.27     64.41 o 
  -5   1   4    17773.60    18290.27    143.64 o 
  -4   1   4     6549.09     6679.28    130.75 o 
  -3   1   4      427.22      515.37     60.94 o 
  -2   1   4    17466.90    17527.45    199.67 o 
  -1   1   4    42061.38    42344.93    260.43 o 
   0   1   4    64667.60    60314.90   1822.66 o 
   1   1   4    42311.00    42018.89    327.68 o 
   2   1   4    17068.85    17536.06    159.13 o 
   3   1   4      473.99      584.45     72.51 o 
   4   1   4     6709.93     6859.44     97.36 o 
   5   1   4    17385.96    17942.40    220.37 o 
   6   1   4     1365.66     1363.25     59.70 o 
   7   1   4    12608.67    12546.32    140.93 o 
   8   1   4     5631.41     5747.00    102.68 o 
   9   1   4     3922.31     3888.98     72.67 o 
  10   1   4       15.62       59.97     97.81 o 
  11   1   4      519.00      777.17     93.28 o 
  12   1   4      434.05      495.45     98.60 o 
 -12   2   4      456.97      496.35     74.61 o 
 -11   2   4     1443.19     1312.38     76.10 o 
 -10   2   4      581.07      623.12     75.03 o 
  -9   2   4      534.34      556.82     79.74 o 
  -8   2   4      943.55      953.22     70.04 o 
  -7   2   4      600.60      658.64     74.47 o 
  -6   2   4     3579.94     3572.28     67.31 o 
  -5   2   4     6155.95     6371.69     79.96 o 
  -4   2   4    12275.68    12004.35    240.00 o 
  -3   2   4    16257.91    16398.91    186.05 o 
  -2   2   4      160.30      191.43     61.44 o 
  -1   2   4    23241.21    22839.61    326.34 o 
   0   2   4    36932.84    37307.45    275.95 o 
   1   2   4    23129.64    22870.23    909.96 o 
   2   2   4      104.85      156.04     65.55 o 
   3   2   4    16851.52    16944.24    144.46 o 
   4   2   4    11793.57    11406.35    212.91 o 
   5   2   4     5749.68     5905.15    143.48 o 
   6   2   4     3733.85     3707.31     71.53 o 
   7   2   4      573.95      587.71     79.37 o 
   8   2   4      940.80     1004.08     61.35 o 
   9   2   4      446.75      415.39     58.59 o 
  10   2   4      555.05      601.06     76.72 o 
  11   2   4     1404.31     1478.70     86.29 o 
  12   2   4      503.94      603.11    103.85 o 
 -12   3   4      223.90      330.62     84.77 o 
 -11   3   4       53.80      167.43     84.62 o 
 -10   3   4       81.39      112.32     75.06 o 
  -9   3   4     2328.43     2271.20     76.74 o 
  -8   3   4      383.87      483.26     63.40 o 
  -7   3   4    10930.55    11103.96    139.49 o 
  -6   3   4     8360.21     8532.17    226.57 o 
  -5   3   4     4656.12     4665.60     94.94 o 
  -4   3   4    24194.62    23788.66    434.12 o 
  -3   3   4     5401.03     5395.32    100.25 o 
  -2   3   4     1192.58     1294.97     54.98 o 
  -1   3   4    23293.79    24174.08    219.47 o 
   0   3   4     4632.02     4848.76     84.82 o 
   1   3   4    21685.75    22107.91    133.53 o 
   2   3   4     1400.16     1491.95     61.38 o 
   3   3   4     4839.19     4744.01     72.29 o 
   4   3   4    24227.74    23828.18    250.36 o 
   5   3   4     4786.44     4866.11     96.01 o 
   6   3   4     8369.92     8382.68    151.54 o 
   7   3   4    11033.97    11156.19    300.41 o 
   8   3   4      416.21      505.94     73.51 o 
   9   3   4     2258.07     2268.29     76.74 o 
  10   3   4      101.01      198.35     76.01 o 
  11   3   4       68.05       99.34     91.59 o 
  12   3   4      195.12      234.59     91.56 o 
 -12   4   4     1400.53     1463.73     87.87 o 
 -11   4   4      495.42      528.98     95.30 o 
 -10   4   4      297.99      296.47     70.09 o 
  -9   4   4      251.05      309.24     71.91 o 
  -8   4   4      798.53      899.47     79.95 o 
  -7   4   4     1320.60     1339.73     64.04 o 
  -6   4   4     3949.82     3870.62     66.52 o 
  -5   4   4     2113.81     2001.19     63.82 o 
  -4   4   4    25750.28    25544.52    420.29 o 
  -3   4   4    17393.54    17004.37    551.00 o 
  -2   4   4    17294.96    17222.19    236.12 o 
  -1   4   4    13684.40    14021.68    122.59 o 
   0   4   4    72084.59    71446.86   1157.86 o 
   1   4   4    13651.03    13647.84    123.77 o 
   2   4   4    16911.69    16561.64    111.52 o 
   3   4   4    17618.24    17354.16    145.58 o 
   4   4   4    25497.59    25007.40    248.25 o 
   5   4   4     1837.66     1665.25     66.77 o 
   6   4   4     4043.48     3998.32     89.14 o 
   7   4   4     1333.60     1355.52     69.86 o 
   8   4   4      720.79      790.46     83.63 o 
   9   4   4      203.91      255.82     77.13 o 
  10   4   4      278.17      411.14     75.91 o 
  11   4   4      489.89      642.07    127.95 o 
  12   4   4     1425.23     1499.00    105.60 o 
 -12   5   4      450.62      478.54     75.92 o 
 -11   5   4      168.46      155.05     77.12 o 
 -10   5   4      127.97      177.16     70.83 o 
  -9   5   4     2438.09     2356.27     83.88 o 
  -8   5   4     3332.93     3279.75     79.40 o 
  -7   5   4    10604.47    10488.18    213.92 o 
  -6   5   4      313.52      296.70     55.24 o 
  -5   5   4    11044.59    10947.62    115.63 o 
  -4   5   4     9612.44     9581.23    143.49 o 
  -3   5   4      145.30      158.75     50.73 o 
  -2   5   4      866.07      878.10     52.54 o 
  -1   5   4    10268.67    10087.83     89.23 o 
   0   5   4     5940.40     5550.56     74.52 o 
   1   5   4    10389.68    10383.24     89.11 o 
   2   5   4     1117.64     1112.99     56.34 o 
   3   5   4      111.85      145.66     52.15 o 
   4   5   4     9902.06     9969.32    208.77 o 
   5   5   4    11138.21    10765.24    264.94 o 
   6   5   4      332.57      313.09     50.71 o 
   7   5   4    10180.11     9724.03    208.06 o 
   8   5   4     3350.28     3369.16     90.27 o 
   9   5   4     2284.75     2120.95     76.43 o 
  10   5   4      142.28      240.41     81.10 o 
  11   5   4      196.15      259.85     92.19 o 
  12   5   4      419.79      370.77    104.22 o 
 -12   6   4      219.62      146.23     88.10 o 
 -11   6   4      873.09     1032.60     86.53 o 
 -10   6   4      734.66      833.76     74.34 o 
  -9   6   4      747.14      797.39     77.46 o 
  -8   6   4     3677.15     3770.43     82.21 o 
  -7   6   4     1342.83     1374.95     69.64 o 
  -6   6   4      963.06     1049.37     61.97 o 
  -5   6   4     7536.83     7542.80    111.71 o 
  -4   6   4     5198.03     5214.04    109.63 o 
  -3   6   4    13217.16    13083.44    133.24 o 
  -2   6   4    11663.54    11798.02     81.47 o 
  -1   6   4     6888.58     7300.37     72.43 o 
   0   6   4    21231.75    21148.56    312.14 o 
   1   6   4     7182.30     7512.01    147.21 o 
   2   6   4    12030.88    12332.55    260.13 o 
   3   6   4    12701.82    12298.16    253.24 o 
   4   6   4     5084.60     5085.48    104.55 o 
   5   6   4     7602.98     7499.45    187.45 o 
   6   6   4     1073.55     1086.84     61.33 o 
   7   6   4     1239.52     1196.44     59.90 o 
   8   6   4     3933.42     3986.24     99.84 o 
   9   6   4      794.68      747.95     79.84 o 
  10   6   4      706.54      782.18     77.40 o 
  11   6   4      894.92      897.74    119.80 o 
  12   6   4      213.51      379.29    103.78 o 
 -11   7   4       16.06       99.73     91.83 o 
 -10   7   4      805.00      721.26     74.98 o 
  -9   7   4      114.24      129.20     74.42 o 
  -8   7   4     3172.32     3181.17     78.85 o 
  -7   7   4     1200.56     1173.56     65.55 o 
  -6   7   4     3072.20     3094.30     70.96 o 
  -5   7   4     1841.68     1901.54     58.80 o 
  -4   7   4     6912.65     6843.10    123.99 o 
  -3   7   4    24825.90    24339.25    202.77 o 
  -2   7   4      376.70      424.73     45.22 o 
  -1   7   4    17360.58    16998.77    193.55 o 
   0   7   4    44347.99    41924.92    410.77 o 
   1   7   4    16239.25    15873.98    371.69 o 
   2   7   4      303.45      328.21     51.71 o 
   3   7   4    24324.79    23406.50    443.94 o 
   4   7   4     6810.00     6535.73    132.02 o 
   5   7   4     1904.49     1866.40     58.19 o 
   6   7   4     3151.34     3180.38     84.55 o 
   7   7   4     1293.42     1187.71     57.98 o 
   8   7   4     3232.46     3201.03     78.11 o 
   9   7   4      112.67       94.23     76.18 o 
  10   7   4      807.08      770.82     96.90 o 
  11   7   4       12.73      -47.43     92.03 o 
 -11   8   4     1560.36     1458.54     90.01 o 
 -10   8   4      359.05      387.62     87.86 o 
  -9   8   4      551.64      412.15     73.17 o 
  -8   8   4     3344.03     3425.28    116.34 o 
  -7   8   4        4.13       13.08     58.29 o 
  -6   8   4     4088.44     4203.86    105.80 o 
  -5   8   4    16649.35    16284.33    347.86 o 
  -4   8   4     9165.99     9292.61     94.59 o 
  -3   8   4     2205.85     2102.36     53.84 o 
  -2   8   4     3417.16     3441.47     58.04 o 
  -1   8   4     7229.52     7132.77     71.79 o 
   0   8   4      649.58      648.65     46.74 o 
   1   8   4     7640.29     7752.48     96.67 o 
   2   8   4     3788.15     3878.01     88.62 o 
   3   8   4     2271.65     2212.01     60.29 o 
   4   8   4     9020.20     9056.24    258.77 o 
   5   8   4    16406.75    15867.96    307.95 o 
   6   8   4     4094.18     4084.00    111.08 o 
   7   8   4        5.98       16.39     57.16 o 
   8   8   4     3285.94     3277.11     79.85 o 
   9   8   4      502.56      519.26     70.06 o 
  10   8   4      376.97      434.54     73.53 o 
  11   8   4     1576.94     1498.37     96.45 o 
 -11   9   4      177.02      266.64     88.21 o 
 -10   9   4      327.10      229.28     75.30 o 
  -9   9   4      533.75      471.71    102.97 o 
  -8   9   4     1242.49     1354.97     82.26 o 
  -7   9   4     2028.25     1894.40     61.93 o 
  -6   9   4     6741.15     6677.19    100.46 o 
  -5   9   4      221.81      232.59     47.05 o 
  -4   9   4     7655.67     7676.62     66.54 o 
  -3   9   4     4315.55     4184.08     64.98 o 
  -2   9   4     2014.47     2026.94     52.86 o 
  -1   9   4    15873.20    16247.29    198.56 o 
   0   9   4     7787.68     7790.04     84.33 o 
   1   9   4    16414.52    16703.89    204.57 o 
   2   9   4     1859.10     1891.95     59.11 o 
   3   9   4     4199.69     4131.56     88.47 o 
   4   9   4     7677.42     7516.63    154.63 o 
   5   9   4      178.73      168.84     59.42 o 
   6   9   4     6970.26     6439.68    133.63 o 
   7   9   4     1979.26     1769.92     69.06 o 
   8   9   4     1292.21     1335.87     66.05 o 
   9   9   4      499.94      482.40     67.96 o 
  10   9   4      316.85      160.35     77.20 o 
  11   9   4      180.08      237.16     98.15 o 
 -11  10   4      155.80      197.89     90.77 o 
 -10  10   4      425.39      569.18     84.62 o 
  -9  10   4      306.01      211.74     73.04 o 
  -8  10   4      129.53      387.96     90.34 o 
  -7  10   4     3428.05     3336.19    104.87 o 
  -6  10   4     1187.81     1127.58     56.31 o 
  -5  10   4      367.75      355.85     55.99 o 
  -4  10   4    12975.99    12703.92    175.59 o 
  -3  10   4     4976.68     4964.57     61.90 o 
  -2  10   4     4824.92     4838.58     59.70 o 
  -1  10   4     4863.86     4870.63     58.09 o 
   0  10   4     1934.37     1929.61     55.02 o 
   1  10   4     4717.21     4741.09     62.41 o 
   2  10   4     4984.73     5130.84     92.24 o 
   3  10   4     5144.23     5083.61     99.44 o 
   4  10   4    12881.33    12904.51    352.91 o 
   5  10   4      217.15      247.92     51.02 o 
   6  10   4     1330.74     1287.94     58.09 o 
   7  10   4     3373.12     3188.75    107.73 o 
   8  10   4      117.67      446.80     77.34 o 
   9  10   4      292.92      323.93     75.28 o 
  10  10   4      391.61      617.43     96.96 o 
  11  10   4      150.62      138.12     98.97 o 
 -10  11   4      219.50      378.21     76.89 o 
  -9  11   4     1080.47     1073.08     69.19 o 
  -8  11   4      458.91      574.46     71.44 o 
  -7  11   4     1755.61     1822.90     67.27 o 
  -6  11   4      201.81      194.09     48.23 o 
  -5  11   4      353.16      371.35     51.42 o 
  -4  11   4     3924.18     3978.15     92.93 o 
  -3  11   4     9490.40     9250.26    109.06 o 
  -2  11   4      148.13      154.79     52.61 o 
  -1  11   4    17233.08    16942.53    124.41 o 
   0  11   4     2434.89     2439.29     55.39 o 
   1  11   4    16632.80    16329.62    265.85 o 
   2  11   4      112.39      125.07     62.31 o 
   3  11   4     9398.17     9125.58    189.38 o 
   4  11   4     3826.88     3682.74    118.76 o 
   5  11   4      388.71      425.11     63.35 o 
   6  11   4      180.54      186.95     60.52 o 
   7  11   4     1712.68     1744.95     70.29 o 
   8  11   4      431.96      567.43     74.01 o 
   9  11   4     1060.78     1091.30     73.93 o 
  10  11   4      233.24      346.77     80.01 o 
 -10  12   4      754.66      822.54     88.76 o 
  -9  12   4       37.47       42.12     82.52 o 
  -8  12   4     2539.80     2691.12    112.87 o 
  -7  12   4      345.55      370.27     56.24 o 
  -6  12   4     3524.95     3420.58     61.95 o 
  -5  12   4     7227.54     7098.92    102.06 o 
  -4  12   4     9159.24     8768.57    186.09 o 
  -3  12   4      108.59      120.51     59.01 o 
  -2  12   4     2954.89     2930.84     56.60 o 
  -1  12   4      141.46      142.99     47.32 o 
   0  12   4     2199.19     2089.20     59.35 o 
   1  12   4      108.63      131.45     53.21 o 
   2  12   4     2914.82     3070.43     61.10 o 
   3  12   4      129.27      186.60     59.10 o 
   4  12   4     9263.43     8957.12    205.27 o 
   5  12   4     7243.97     7244.32    227.84 o 
   6  12   4     3270.07     3201.17    150.11 o 
   7  12   4      336.03      395.41     66.70 o 
   8  12   4     2561.32     2419.69     78.55 o 
   9  12   4       27.33       96.88     74.98 o 
  10  12   4      756.22      833.63     81.70 o 
  -9  13   4      135.81       89.40     80.95 o 
  -8  13   4     2117.96     2319.23    146.70 o 
  -7  13   4      506.86      600.70     54.20 o 
  -6  13   4     1173.07     1149.93     53.65 o 
  -5  13   4       58.71       16.97     54.02 o 
  -4  13   4     2101.65     2097.91     60.15 o 
  -3  13   4     6776.50     6648.45    113.22 o 
  -2  13   4      223.43      212.96     56.21 o 
  -1  13   4     2787.42     2818.75     59.48 o 
   0  13   4    11232.83    10862.12    134.51 o 
   1  13   4     2713.97     2865.78     66.55 o 
   2  13   4      167.28      171.63     57.49 o 
   3  13   4     6685.32     6546.87    198.33 o 
   4  13   4     2068.09     2246.90    110.83 o 
   5  13   4       80.36       97.00     71.86 o 
   6  13   4     1151.85     1248.29     93.31 o 
   7  13   4      509.83      582.70     64.15 o 
   8  13   4     2085.23     1980.98     76.53 o 
   9  13   4      115.46      124.35     80.04 o 
  10  13   4      131.87      202.80    126.79 o 
  -9  14   4        4.08      103.75     77.23 o 
  -8  14   4      487.58      459.98     78.88 o 
  -7  14   4      666.24      642.93     59.07 o 
  -6  14   4      242.46      229.59     55.71 o 
  -5  14   4     1864.75     1767.19     62.13 o 
  -4  14   4      280.42      292.92     54.43 o 
  -3  14   4     4694.39     4619.85     65.18 o 
  -2  14   4      425.53      512.61     50.36 o 
  -1  14   4     1791.57     1778.49     56.54 o 
   0  14   4     4677.51     4670.39     74.61 o 
   1  14   4     1679.16     1794.70     61.22 o 
   2  14   4      337.77      411.78     56.63 o 
   3  14   4     4925.52     4806.10    135.86 o 
   4  14   4      277.20      315.98     63.58 o 
   5  14   4     1835.55     1803.73     74.08 o 
   6  14   4      228.03      276.66     71.97 o 
   7  14   4      707.30      775.42     87.22 o 
   8  14   4      460.77      293.70     73.88 o 
   9  14   4        5.54      -20.56     77.84 o 
  -8  15   4      900.62      903.40     89.84 o 
  -7  15   4      159.15      296.04     68.01 o 
  -6  15   4       85.36      177.52     56.93 o 
  -5  15   4      937.41      996.01     61.57 o 
  -4  15   4     1039.61     1116.41     58.12 o 
  -3  15   4      730.89      711.14     59.40 o 
  -2  15   4     1805.52     1841.60     60.62 o 
  -1  15   4     3240.26     3233.20     61.20 o 
   0  15   4     1907.75     1846.32     58.95 o 
   1  15   4     3091.44     3017.47     63.96 o 
   2  15   4     1747.03     1652.41     63.65 o 
   3  15   4      660.26      748.41     66.21 o 
   4  15   4     1013.58      889.75     77.14 o 
   5  15   4      941.06     1016.17     70.01 o 
   6  15   4       79.34      262.65     73.64 o 
   7  15   4      185.34      315.15     77.89 o 
   8  15   4      851.59      732.91     90.35 o 
  -8  16   4      309.78      429.95    101.71 o 
  -7  16   4      475.28      562.03     72.58 o 
  -6  16   4      708.13      705.97     62.67 o 
  -5  16   4      366.44      479.06     59.00 o 
  -4  16   4     4429.60     4185.67     99.81 o 
  -3  16   4     2192.74     2217.82     71.85 o 
  -2  16   4     1315.89     1357.89     64.43 o 
  -1  16   4      927.37      903.70     57.58 o 
   0  16   4       18.72        7.77     60.67 o 
   1  16   4      887.72      930.65     59.02 o 
   2  16   4     1296.20     1267.13     61.19 o 
   3  16   4     2246.25     2186.64     75.75 o 
   4  16   4     4410.71     4089.71    136.70 o 
   5  16   4      390.06      419.51     87.74 o 
   6  16   4      639.86      690.38     78.59 o 
   7  16   4      450.25      468.52     71.94 o 
   8  16   4      295.67      295.40     86.85 o 
  -7  17   4     1296.59     1343.26     86.60 o 
  -6  17   4       33.61      101.91     67.55 o 
  -5  17   4       23.72       79.90     65.67 o 
  -4  17   4      941.31     1005.79     62.25 o 
  -3  17   4     1537.17     1596.91     62.64 o 
  -2  17   4      443.63      395.12     56.37 o 
  -1  17   4     2181.19     2282.38     69.84 o 
   0  17   4       32.21      -53.09     62.83 o 
   1  17   4     2058.67     2122.89     69.07 o 
   2  17   4      400.22      389.53     61.08 o 
   3  17   4     1547.76     1589.05     77.06 o 
   4  17   4      920.96      923.96     78.41 o 
   5  17   4       23.25       86.97     72.71 o 
   6  17   4       35.84       -9.54     70.37 o 
   7  17   4     1315.20     1322.99     82.96 o 
  -6  18   4      428.39      411.10     76.29 o 
  -5  18   4      121.10      101.70     68.88 o 
  -4  18   4     1341.89     1294.09     63.08 o 
  -3  18   4      268.13      282.46     66.71 o 
  -2  18   4      432.10      393.57     72.07 o 
  -1  18   4      113.56      195.67     67.63 o 
   0  18   4     1013.10     1038.56     71.27 o 
   1  18   4      121.93      117.64     59.85 o 
   2  18   4      419.30      504.70     70.57 o 
   3  18   4      248.19      329.18     72.63 o 
   4  18   4     1269.16     1063.50     95.35 o 
   5  18   4      115.34      160.04     82.80 o 
   6  18   4      405.90      373.47     86.46 o 
  -5  19   4      370.71      315.66     80.63 o 
  -4  19   4       92.65       51.99     74.78 o 
  -3  19   4      122.94      197.20     71.36 o 
  -2  19   4      350.62      363.46     75.27 o 
  -1  19   4      384.29      356.46     71.43 o 
   0  19   4      960.64      980.87     66.35 o 
   1  19   4      391.01      469.21     66.67 o 
   2  19   4      325.04      287.72     78.44 o 
   3  19   4      110.25      201.01     74.52 o 
   4  19   4       95.52       65.99     78.57 o 
   5  19   4      362.08      414.90     79.68 o 
  -4  20   4      137.82      182.32     93.98 o 
  -3  20   4     2060.80     1961.86     89.74 o 
  -2  20   4      276.80      337.18     75.27 o 
  -1  20   4      310.77      253.96     73.14 o 
   0  20   4     1024.26      976.40     75.07 o 
   1  20   4      279.44      269.31     80.08 o 
   2  20   4      306.89      265.21     78.91 o 
   3  20   4     2082.94     2009.14    110.33 o 
   4  20   4      124.84      168.40     94.21 o 
  -1  21   4       20.35      -20.82     87.93 o 
   0  21   4      737.33      658.07     90.76 o 
   1  21   4       21.11       47.08     71.13 o 
   1   0   5     1217.43     1227.67     98.83 o 
   2   0   5     9760.09     9243.54    438.48 o 
   3   0   5     4975.75     4920.16     96.95 o 
   4   0   5    47659.80    48384.73    694.48 o 
   5   0   5     2624.84     2545.56     70.61 o 
   6   0   5       95.38       79.41     59.63 o 
   7   0   5      326.68      355.96     56.29 o 
   8   0   5       13.01      146.67    100.42 o 
   9   0   5      583.51      762.96     78.96 o 
  10   0   5       18.25      127.10     65.32 o 
  11   0   5     1554.63     1468.30     79.13 o 
  12   0   5     1601.95     1583.83     90.67 o 
 -12   1   5        7.64       78.80     84.32 o 
 -11   1   5       23.95       45.46     72.06 o 
 -10   1   5      648.93      784.89     72.68 o 
  -9   1   5     2513.81     2550.24     77.77 o 
  -8   1   5     4432.65     4582.17    135.89 o 
  -7   1   5    11937.67    12047.56    132.62 o 
  -6   1   5     1453.03     1487.02     61.38 o 
  -5   1   5     8461.36     8622.01    109.20 o 
  -4   1   5     7929.67     7819.69     86.10 o 
  -3   1   5     3818.70     3774.83     82.34 o 
  -2   1   5    20396.38    20910.52    245.06 o 
  -1   1   5    24036.32    23595.15    233.60 o 
   0   1   5     9468.34     9390.73    358.39 o 
   1   1   5    24398.13    23294.54    991.71 o 
   2   1   5    19737.74    19868.97    174.54 o 
   3   1   5     4248.28     4213.10     93.94 o 
   4   1   5     7932.80     7885.32     97.50 o 
   5   1   5     7983.38     8144.28     96.14 o 
   6   1   5     1196.21     1120.52     69.77 o 
   7   1   5    12086.75    12375.08    219.17 o 
   8   1   5     4408.59     4454.15     92.51 o 
   9   1   5     2528.84     2537.12     94.98 o 
  10   1   5      626.66      706.00     87.36 o 
  11   1   5       29.23      -25.77     92.87 o 
  12   1   5       17.96       42.22     90.82 o 
 -12   2   5      529.56      511.48     82.85 o 
 -11   2   5      845.66      843.74     77.30 o 
 -10   2   5      141.33       97.27     74.68 o 
  -9   2   5      730.09      809.74     79.63 o 
  -8   2   5      431.63      406.78     69.18 o 
  -7   2   5     1748.31     1753.90     78.78 o 
  -6   2   5       31.87       88.91     57.76 o 
  -5   2   5     5809.67     5975.78    104.78 o 
  -4   2   5    11078.51    10946.27    157.96 o 
  -3   2   5    49176.59    48867.30    799.41 o 
  -2   2   5    58572.00    58221.77    587.00 o 
  -1   2   5    22260.03    22337.94    243.74 o 
   0   2   5    57162.35    58293.13    284.26 o 
   1   2   5    22575.50    22277.16    217.60 o 
   2   2   5    60217.00    60257.17    568.82 o 
   3   2   5    48966.03    48227.52    575.57 o 
   4   2   5    10357.20    10331.77    163.20 o 
   5   2   5     6250.25     6351.25     93.89 o 
   6   2   5       39.24      -11.52     62.12 o 
   7   2   5     1826.82     1805.50     76.35 o 
   8   2   5      463.27      527.99     75.83 o 
   9   2   5      772.14      746.78     71.75 o 
  10   2   5      124.37      140.32     81.49 o 
  11   2   5      839.27      841.44     78.61 o 
  12   2   5      529.66      460.53     90.91 o 
 -12   3   5       69.48      100.34     88.61 o 
 -11   3   5      180.01      229.71     76.85 o 
 -10   3   5       17.59      117.28     83.02 o 
  -9   3   5     1936.82     2015.14     84.31 o 
  -8   3   5    11924.49    11960.62    124.31 o 
  -7   3   5    13295.25    13317.16     97.95 o 
  -6   3   5      295.56      286.25     64.14 o 
  -5   3   5     3888.93     3941.70    105.16 o 
  -4   3   5      642.97      630.35     54.37 o 
  -3   3   5      234.80      262.52     59.19 o 
  -2   3   5    21624.53    22074.93    245.23 o 
  -1   3   5     3720.00     3829.39     86.49 o 
   0   3   5    41293.53    39694.94    215.15 o 
   1   3   5     3431.12     3576.34     83.87 o 
   2   3   5    20941.44    21006.28    146.44 o 
   3   3   5      191.88      249.63     57.84 o 
   4   3   5      696.87      682.49     63.37 o 
   5   3   5     3820.22     3818.22     67.25 o 
   6   3   5      326.84      335.76     61.62 o 
   7   3   5    13801.98    13683.16    293.55 o 
   8   3   5    12012.86    12128.25    267.79 o 
   9   3   5     1876.80     1856.08     75.97 o 
  10   3   5       30.18       53.21     67.81 o 
  11   3   5      163.61      292.56     80.90 o 
  12   3   5       81.86      140.58     92.12 o 
 -12   4   5      231.80      258.24     93.14 o 
 -11   4   5     1856.32     1865.56    102.19 o 
 -10   4   5      318.65      485.18     97.05 o 
  -9   4   5     1067.00     1111.10     62.09 o 
  -8   4   5     2185.80     2287.65     89.50 o 
  -7   4   5        3.81       75.86     69.54 o 
  -6   4   5     3287.23     3382.53     74.57 o 
  -5   4   5     6707.65     6518.01    105.01 o 
  -4   4   5     2913.86     2992.48     93.73 o 
  -3   4   5     7131.31     6841.06    103.10 o 
  -2   4   5     6130.29     5818.23    137.30 o 
  -1   4   5     2375.73     2470.32     73.89 o 
   0   4   5    11732.07    12337.98     99.54 o 
   1   4   5     2295.11     2419.95     70.87 o 
   2   4   5     5704.73     5507.14     83.72 o 
   3   4   5     7403.58     6953.75     77.54 o 
   4   4   5     3033.50     3061.26     64.74 o 
   5   4   5     6721.05     6737.04    118.21 o 
   6   4   5     3064.13     3072.78     72.06 o 
   7   4   5       10.69      -32.71     68.72 o 
   8   4   5     2070.67     2092.11     75.56 o 
   9   4   5     1034.34     1065.71     87.03 o 
  10   4   5      362.69      320.68     82.04 o 
  11   4   5     1870.18     1814.30     93.79 o 
  12   4   5      224.46      213.37     98.65 o 
 -12   5   5        0.08       32.55     85.55 o 
 -11   5   5      189.88      230.42     85.61 o 
 -10   5   5      525.99      449.88     71.12 o 
  -9   5   5      596.02      608.65     64.20 o 
  -8   5   5      647.20      621.83     61.17 o 
  -7   5   5     3070.00     3134.34     69.05 o 
  -6   5   5     6042.18     6159.16    107.47 o 
  -5   5   5     2182.35     2106.27     68.92 o 
  -4   5   5    10007.18    10188.00    229.80 o 
  -3   5   5    11864.90    12231.45    237.15 o 
  -2   5   5     6171.99     6130.56    120.97 o 
  -1   5   5    28038.44    26979.81    268.97 o 
   0   5   5    42466.47    41236.51    483.33 o 
   1   5   5    28938.41    27522.91    314.08 o 
   2   5   5     6075.35     6111.28     76.74 o 
   3   5   5    11660.56    11839.40    145.52 o 
   4   5   5    10201.84    10010.73    102.25 o 
   5   5   5     2129.85     2032.23     60.70 o 
   6   5   5     6216.01     6127.50    116.03 o 
   7   5   5     3095.58     3065.52    113.86 o 
   8   5   5      584.38      678.02     70.95 o 
   9   5   5      581.83      717.98     73.60 o 
  10   5   5      459.53      591.18     75.95 o 
  11   5   5      193.51      228.27     90.09 o 
  12   5   5        0.66       45.51    118.68 o 
 -12   6   5      566.23      577.19    104.35 o 
 -11   6   5     1243.23     1349.93     88.14 o 
 -10   6   5      873.22      945.38     70.29 o 
  -9   6   5     1096.42     1109.09     66.53 o 
  -8   6   5     1138.81     1190.48     68.44 o 
  -7   6   5     1155.66     1092.58     57.77 o 
  -6   6   5     2633.90     2679.43     63.80 o 
  -5   6   5     7361.23     7136.47    121.54 o 
  -4   6   5    30529.26    31329.08    529.99 o 
  -3   6   5     6449.41     6418.92     93.36 o 
  -2   6   5    18938.65    19220.54    336.80 o 
  -1   6   5    19373.41    19609.62    137.06 o 
   0   6   5    10241.98     9990.62    170.10 o 
   1   6   5    19089.19    19132.12    227.01 o 
   2   6   5    19403.83    19825.03    260.92 o 
   3   6   5     6915.24     6851.27     81.63 o 
   4   6   5    29779.24    29358.40    561.17 o 
   5   6   5     7048.88     6908.10    151.27 o 
   6   6   5     2770.01     2848.66     88.79 o 
   7   6   5     1255.70     1210.51     61.52 o 
   8   6   5     1275.24     1354.96     68.79 o 
   9   6   5     1081.36     1221.33     81.86 o 
  10   6   5      836.17      804.68     88.63 o 
  11   6   5     1289.70     1187.08     89.11 o 
  12   6   5      577.22      674.61     93.75 o 
 -11   7   5       59.35       12.39     80.44 o 
 -10   7   5      867.03      892.22     76.32 o 
  -9   7   5     2268.47     2322.00     76.18 o 
  -8   7   5     1904.53     1868.44     70.91 o 
  -7   7   5    11350.26    10928.87    204.74 o 
  -6   7   5     2338.22     2340.35     66.91 o 
  -5   7   5     4063.20     4116.88     65.41 o 
  -4   7   5     4205.55     4284.64     89.68 o 
  -3   7   5      912.66     1018.92     52.61 o 
  -2   7   5     4471.88     4505.94     61.56 o 
  -1   7   5    18661.01    18399.36    265.46 o 
   0   7   5     1213.60     1380.55     52.47 o 
   1   7   5    18761.22    18261.10    456.90 o 
   2   7   5     4384.64     4452.12    102.42 o 
   3   7   5      868.22      978.09     56.54 o 
   4   7   5     4213.24     4261.05     99.95 o 
   5   7   5     4074.11     4040.04     81.52 o 
   6   7   5     2240.35     2197.39     62.72 o 
   7   7   5    11530.67    10907.67    292.56 o 
   8   7   5     1929.56     1852.82     67.26 o 
   9   7   5     2187.75     2110.95     81.68 o 
  10   7   5      826.22      802.15     80.23 o 
  11   7   5       55.70      204.47    106.91 o 
 -11   8   5      129.39      294.06     80.22 o 
 -10   8   5      634.69      655.92    119.83 o 
  -9   8   5      161.70      179.41     81.05 o 
  -8   8   5     1602.70     1565.91     76.47 o 
  -7   8   5       90.48       93.72     62.49 o 
  -6   8   5     2964.90     3038.13     61.78 o 
  -5   8   5     5969.65     5962.51    125.43 o 
  -4   8   5    12940.40    12583.85    204.51 o 
  -3   8   5     8380.59     8214.34     92.83 o 
  -2   8   5      341.02      350.04     49.17 o 
  -1   8   5        0.41       -1.88     51.49 o 
   0   8   5     8709.61     9439.42    131.86 o 
   1   8   5        8.29       19.78     46.31 o 
   2   8   5      388.01      377.16     56.89 o 
   3   8   5     8332.33     7941.30    117.43 o 
   4   8   5    13118.63    12449.20    273.27 o 
   5   8   5     5850.26     5778.37    115.94 o 
   6   8   5     2631.64     2504.63     83.70 o 
   7   8   5      139.53      183.70     63.77 o 
   8   8   5     1559.52     1592.72     68.24 o 
   9   8   5      135.93      138.76     73.78 o 
  10   8   5      651.49      791.13     98.64 o 
  11   8   5      109.83      252.69     94.34 o 
 -11   9   5       77.10      -38.84     97.14 o 
 -10   9   5      231.95      261.41     71.70 o 
  -9   9   5      616.14      570.32     86.90 o 
  -8   9   5     2022.13     2129.83     78.80 o 
  -7   9   5      855.18      906.08     63.02 o 
  -6   9   5     5591.62     5604.56    141.70 o 
  -5   9   5       12.54       56.17     56.21 o 
  -4   9   5      554.71      607.72     52.94 o 
  -3   9   5     5288.12     5190.47     65.10 o 
  -2   9   5      676.91      728.61     52.42 o 
  -1   9   5    23859.49    23418.42    278.57 o 
   0   9   5    42573.20    42271.98    417.59 o 
   1   9   5    23474.21    23039.08    515.95 o 
   2   9   5      635.98      638.50     62.19 o 
   3   9   5     5581.42     5667.05    135.80 o 
   4   9   5      402.25      476.09     57.39 o 
   5   9   5        3.99       32.42     56.28 o 
   6   9   5     5659.31     5400.61    160.14 o 
   7   9   5      905.60      908.50     68.73 o 
   8   9   5     1960.57     1969.93     67.89 o 
   9   9   5      598.85      601.12     68.59 o 
  10   9   5      205.13      240.02     80.90 o 
  11   9   5       87.06      226.21     97.44 o 
 -11  10   5     1218.26     1296.84     77.59 o 
 -10  10   5     1495.52     1598.56    107.51 o 
  -9  10   5      521.91      499.05     74.72 o 
  -8  10   5     2624.58     2598.49     67.35 o 
  -7  10   5      676.31      671.94     66.81 o 
  -6  10   5     3039.49     3055.46     91.04 o 
  -5  10   5    10950.30    10691.27    171.46 o 
  -4  10   5     2093.86     2060.82     53.60 o 
  -3  10   5     8409.90     8237.43    100.19 o 
  -2  10   5     1268.10     1359.69     57.61 o 
  -1  10   5     8573.05     8647.50     89.00 o 
   0  10   5     3405.48     3361.53     56.91 o 
   1  10   5     8479.60     8659.44    156.77 o 
   2  10   5     1155.47     1204.22     52.25 o 
   3  10   5     8677.05     8621.14    251.73 o 
   4  10   5     2210.49     2235.96    128.96 o 
   5  10   5    10661.55    10049.56    229.02 o 
   6  10   5     3125.96     3129.37     99.73 o 
   7  10   5      643.41      681.27     64.66 o 
   8  10   5     2615.28     2587.47     78.40 o 
   9  10   5      554.75      686.44     73.52 o 
  10  10   5     1490.14     1466.67     82.61 o 
  11  10   5     1208.34     1455.20    104.20 o 
 -10  11   5      702.95      771.06    135.50 o 
  -9  11   5       99.52       53.07     85.60 o 
  -8  11   5      597.36      780.81     64.52 o 
  -7  11   5     1069.15     1016.44     65.85 o 
  -6  11   5     2836.87     2707.32     61.34 o 
  -5  11   5     1290.63     1181.08     59.44 o 
  -4  11   5     1856.28     1884.03     66.61 o 
  -3  11   5      106.76      134.84     52.90 o 
  -2  11   5      227.66      239.71     53.55 o 
  -1  11   5     8021.45     8070.10     67.74 o 
   0  11   5    29014.78    29264.57    214.30 o 
   1  11   5     7979.85     7921.45     71.49 o 
   2  11   5      133.88      215.77     55.40 o 
   3  11   5      164.74      226.68     61.11 o 
   4  11   5     1704.06     1718.52     59.34 o 
   5  11   5     1257.55     1114.48     72.00 o 
   6  11   5     2799.67     2658.90     71.31 o 
   7  11   5     1072.15     1122.24     75.03 o 
   8  11   5      596.71      570.47     62.22 o 
   9  11   5      116.73      217.52     70.50 o 
  10  11   5      678.10      495.94     93.78 o 
 -10  12   5      344.23      383.40     73.30 o 
  -9  12   5       17.23      115.16     84.13 o 
  -8  12   5      284.25      292.63     68.84 o 
  -7  12   5      184.24      170.39     56.50 o 
  -6  12   5      207.18      284.19     53.75 o 
  -5  12   5     2067.66     2093.11     62.61 o 
  -4  12   5     8575.82     8329.92    142.74 o 
  -3  12   5     8365.58     8271.69     91.76 o 
  -2  12   5      360.75      398.09     58.46 o 
  -1  12   5     1043.93     1081.80     55.10 o 
   0  12   5        0.11       60.72     56.71 o 
   1  12   5     1073.68     1119.18     57.41 o 
   2  12   5      311.97      350.83     54.46 o 
   3  12   5     8113.06     8146.62    230.03 o 
   4  12   5     8602.95     8465.14    214.35 o 
   5  12   5     1891.69     1895.22     72.58 o 
   6  12   5      185.79      300.96     78.32 o 
   7  12   5      229.79      313.59     76.38 o 
   8  12   5      250.50      206.96     65.76 o 
   9  12   5       13.54       30.24     68.36 o 
  10  12   5      344.85      344.69     81.78 o 
  -9  13   5     1180.57     1182.55     84.81 o 
  -8  13   5      748.91      761.94     69.06 o 
  -7  13   5     2703.77     2808.83     79.44 o 
  -6  13   5      531.94      581.56     71.19 o 
  -5  13   5      224.50      371.72     57.06 o 
  -4  13   5      516.26      518.45     52.43 o 
  -3  13   5     1025.66     1063.76     63.41 o 
  -2  13   5     1769.13     1833.64     60.15 o 
  -1  13   5     7831.76     7827.29     69.71 o 
   0  13   5     1328.16     1299.40     63.69 o 
   1  13   5     7772.48     7528.65    103.08 o 
   2  13   5     1676.29     1642.99     58.49 o 
   3  13   5     1106.60     1149.97     63.81 o 
   4  13   5      559.93      525.06     65.46 o 
   5  13   5      268.34      219.82     63.73 o 
   6  13   5      586.60      535.44     63.19 o 
   7  13   5     2672.82     2727.90     87.61 o 
   8  13   5      778.05      767.11     73.31 o 
   9  13   5     1185.57     1256.78     80.99 o 
  -9  14   5      267.31      226.43    101.13 o 
  -8  14   5     1365.97     1310.82     73.38 o 
  -7  14   5      996.86     1024.89     72.08 o 
  -6  14   5     1381.70     1496.37     63.52 o 
  -5  14   5      946.44      994.37     64.52 o 
  -4  14   5     6900.17     6703.26    153.01 o 
  -3  14   5      375.63      426.13     60.78 o 
  -2  14   5      781.28      800.42     67.08 o 
  -1  14   5      938.46     1021.26     61.18 o 
   0  14   5      440.69      493.57     63.11 o 
   1  14   5      904.76      971.86     57.02 o 
   2  14   5      753.99      861.12     55.32 o 
   3  14   5      310.88      347.36     62.68 o 
   4  14   5     7303.34     7019.13    205.74 o 
   5  14   5      848.91      924.35     64.01 o 
   6  14   5     1352.94     1479.96     86.63 o 
   7  14   5     1016.95     1031.26     71.70 o 
   8  14   5     1302.97     1371.72     81.94 o 
   9  14   5      249.92      243.16     80.09 o 
  -8  15   5      315.60      416.42     77.75 o 
  -7  15   5      410.47      461.30     73.32 o 
  -6  15   5      438.61      470.72     64.24 o 
  -5  15   5       26.71       42.32     62.73 o 
  -4  15   5       30.89       69.90     65.58 o 
  -3  15   5      487.74      677.78     57.93 o 
  -2  15   5      116.04       76.96     56.52 o 
  -1  15   5     5506.69     5447.96     79.96 o 
   0  15   5     6918.90     6866.53     74.93 o 
   1  15   5     5359.35     5360.66     84.78 o 
   2  15   5      156.94      175.07     59.39 o 
   3  15   5      545.89      761.01    107.67 o 
   4  15   5       25.37       31.43     81.47 o 
   5  15   5       32.26       63.58     63.37 o 
   6  15   5      418.91      437.58     75.43 o 
   7  15   5      396.71      458.31     74.17 o 
   8  15   5      320.54      413.53     82.71 o 
  -8  16   5      129.42      242.99     87.11 o 
  -7  16   5       31.97       63.62     68.67 o 
  -6  16   5      124.66      204.37     59.53 o 
  -5  16   5     1036.58      999.96     67.36 o 
  -4  16   5       29.50      223.22     60.90 o 
  -3  16   5     3551.73     3569.01     72.34 o 
  -2  16   5     1441.41     1651.26    114.97 o 
  -1  16   5      422.30      504.59     60.84 o 
   0  16   5      800.94      877.68     72.96 o 
   1  16   5      392.77      485.24     63.72 o 
   2  16   5     1483.32     1493.83     62.14 o 
   3  16   5     3661.10     3687.19     96.46 o 
   4  16   5       36.30       44.87     78.48 o 
   5  16   5      973.79     1021.48     82.93 o 
   6  16   5      133.60      130.09    103.70 o 
   7  16   5       31.85      150.54     81.55 o 
   8  16   5      143.26      127.87     96.01 o 
  -7  17   5      282.19      344.53     68.36 o 
  -6  17   5       32.84      134.63     65.59 o 
  -5  17   5      121.05       92.35     85.00 o 
  -4  17   5      252.34      392.81     68.09 o 
  -3  17   5      243.70      332.04     71.81 o 
  -2  17   5     2043.92     1985.23     72.97 o 
  -1  17   5      311.47      347.62     65.84 o 
   0  17   5     2302.00     2274.37     68.72 o 
   1  17   5      298.54      366.07     61.95 o 
   2  17   5     1943.41     1949.30     71.56 o 
   3  17   5      292.02      279.42     71.12 o 
   4  17   5      271.42      317.79     76.26 o 
   5  17   5      131.73       49.74     73.65 o 
   6  17   5       32.58      115.39     87.67 o 
   7  17   5      251.21      346.13     93.38 o 
  -6  18   5       95.53       55.20     76.05 o 
  -5  18   5      518.18      610.43     68.03 o 
  -4  18   5     1269.07     1400.89     83.02 o 
  -3  18   5     1717.97     1705.68     64.93 o 
  -2  18   5      641.83      738.89     73.14 o 
  -1  18   5      232.66      188.80     62.76 o 
   0  18   5      120.35      204.71     68.48 o 
   1  18   5      236.20      292.86     72.80 o 
   2  18   5      608.14      655.46     62.73 o 
   3  18   5     1712.08     1814.88     87.10 o 
   4  18   5     1282.09     1402.99     88.39 o 
   5  18   5      480.33      511.65     79.26 o 
   6  18   5      105.33      178.19     79.74 o 
  -5  19   5       37.92       93.90     86.86 o 
  -4  19   5      147.69      149.69     74.55 o 
  -3  19   5      135.59      173.50     81.82 o 
  -2  19   5      702.04      782.65     68.82 o 
  -1  19   5     1309.81     1242.99     82.13 o 
   0  19   5        2.22        9.17     70.44 o 
   1  19   5     1257.86     1435.75     77.62 o 
   2  19   5      731.80      636.51    108.86 o 
   3  19   5      132.32      145.19     72.28 o 
   4  19   5      177.87      143.05     73.99 o 
   5  19   5       32.96       42.37     87.32 o 
  -3  20   5      100.42      102.09     81.80 o 
  -2  20   5      664.44      682.20     77.06 o 
  -1  20   5       94.49      207.12     73.82 o 
   0  20   5      597.50      630.11     76.26 o 
   1  20   5       82.22       69.12     73.46 o 
   2  20   5      706.48      734.51     76.20 o 
   3  20   5       89.91      108.59     80.20 o 
  -1  21   5      775.35      730.27    120.65 o 
   0  21   5        6.16      165.14     80.27 o 
   1  21   5      757.37      691.40    165.27 o 
   0   0   6    17392.52    17704.94   1674.37 o 
   1   0   6    14909.61    14822.49    399.98 o 
   2   0   6    32777.18    31675.06    259.95 o 
   3   0   6    46093.56    43703.55    689.32 o 
   4   0   6    11991.36    11896.16    113.43 o 
   5   0   6       14.70       27.75     62.56 o 
   6   0   6      482.35      612.30     84.36 o 
   7   0   6     2682.83     2790.92     80.87 o 
   8   0   6      398.77      428.76     85.36 o 
   9   0   6      104.88      272.30    102.69 o 
  10   0   6        0.08       82.98     85.11 o 
  11   0   6      220.93      292.10     84.79 o 
  12   0   6      285.43      272.64     99.22 o 
 -12   1   6      350.24      302.44     85.17 o 
 -11   1   6       13.90      114.07     72.82 o 
 -10   1   6      384.32      389.26     75.79 o 
  -9   1   6     1530.29     1492.65     66.98 o 
  -8   1   6     8887.00     9013.27     96.54 o 
  -7   1   6     6131.45     6195.04    116.51 o 
  -6   1   6     3649.04     3645.90     68.77 o 
  -5   1   6     3424.69     3436.60    104.01 o 
  -4   1   6     8024.65     8084.02     97.36 o 
  -3   1   6    14908.48    14711.28    252.69 o 
  -2   1   6    10284.86    10014.34    209.83 o 
  -1   1   6    18884.63    19209.09    154.77 o 
   0   1   6    36520.70    35141.44   1419.67 o 
   1   1   6    18941.93    17834.34   1069.16 o 
   2   1   6     9918.43     9789.67    122.40 o 
   3   1   6    15442.07    15698.87    140.05 o 
   4   1   6     7775.63     7887.05    162.98 o 
   5   1   6     3360.78     3330.82     96.29 o 
   6   1   6     3903.80     4091.92     90.26 o 
   7   1   6     5672.09     5603.80     98.67 o 
   8   1   6     8965.22     9370.75    103.79 o 
   9   1   6     1561.36     1733.63     86.62 o 
  10   1   6      350.02      378.91     83.48 o 
  11   1   6       15.21       28.53     76.13 o 
  12   1   6      347.01      507.59    104.44 o 
 -12   2   6      431.18      440.94     80.42 o 
 -11   2   6      937.03      906.85     73.75 o 
 -10   2   6      367.04      330.33     76.81 o 
  -9   2   6      245.78      238.20     77.93 o 
  -8   2   6      449.89      431.62     59.96 o 
  -7   2   6     4056.86     4069.31     82.91 o 
  -6   2   6     3256.57     3273.30     69.24 o 
  -5   2   6     5863.26     5792.20    117.54 o 
  -4   2   6    18575.09    18056.07    125.47 o 
  -3   2   6    24402.46    24770.42    184.81 o 
  -2   2   6     4527.20     4666.66    108.83 o 
  -1   2   6      287.42      223.68     62.57 o 
   0   2   6       94.61      118.33     62.22 o 
   1   2   6      322.14      470.61    125.74 o 
   2   2   6     4396.79     4600.05     96.94 o 
   3   2   6    24941.42    24784.03    363.90 o 
   4   2   6    18389.39    18181.07    351.11 o 
   5   2   6     5661.85     5600.94     88.58 o 
   6   2   6     3277.88     3270.82     85.96 o 
   7   2   6     3979.75     3917.21     95.62 o 
   8   2   6      503.44      519.00     77.20 o 
   9   2   6      202.33      218.65     68.17 o 
  10   2   6      347.17      440.34     82.88 o 
  11   2   6     1054.91      889.71    103.84 o 
  12   2   6      423.53      599.75    111.57 o 
 -12   3   6      180.14      206.51     76.87 o 
 -11   3   6      174.73      129.22     84.03 o 
 -10   3   6     1369.82     1417.62     79.76 o 
  -9   3   6     1329.35     1437.17     74.12 o 
  -8   3   6      118.62      235.68     75.77 o 
  -7   3   6     9493.03     9188.43    148.88 o 
  -6   3   6    12694.06    12701.84    274.42 o 
  -5   3   6     7610.94     7560.27    125.60 o 
  -4   3   6     4672.24     4633.79     86.65 o 
  -3   3   6     4857.03     4776.85     86.80 o 
  -2   3   6    17279.38    17578.98    122.99 o 
  -1   3   6    18183.57    18222.24    205.97 o 
   0   3   6    15483.90    15802.85    238.41 o 
   1   3   6    18894.99    19008.77    128.52 o 
   2   3   6    16741.84    16893.11    151.93 o 
   3   3   6     4810.16     4633.71    103.86 o 
   4   3   6     4570.00     4512.36     95.00 o 
   5   3   6     7435.74     7472.15    126.93 o 
   6   3   6    12839.59    13003.23    350.96 o 
   7   3   6     9581.83     9441.04    192.20 o 
   8   3   6       89.83      193.74     77.71 o 
   9   3   6     1311.66     1395.25     71.05 o 
  10   3   6     1386.45     1373.36     96.02 o 
  11   3   6      171.21      178.81    102.78 o 
  12   3   6      184.40      202.10     99.61 o 
 -12   4   6     1284.98     1175.08     94.71 o 
 -11   4   6      397.68      378.15     74.00 o 
 -10   4   6       70.30      193.74     84.81 o 
  -9   4   6      427.51      337.44     79.93 o 
  -8   4   6      201.77      256.20     76.17 o 
  -7   4   6     1491.17     1653.20     72.43 o 
  -6   4   6     1177.24     1206.14     66.08 o 
  -5   4   6     8538.50     8389.72    210.53 o 
  -4   4   6    34207.48    34040.34    743.11 o 
  -3   4   6    26928.31    26494.06    252.99 o 
  -2   4   6    10545.45    10188.63    100.82 o 
  -1   4   6     6242.61     5872.97     91.82 o 
   0   4   6    17009.37    17931.87    166.64 o 
   1   4   6     5635.42     5228.20     84.31 o 
   2   4   6    11529.92    11106.90    109.53 o 
   3   4   6    27002.24    26143.39    189.78 o 
   4   4   6    34459.21    34703.33    476.40 o 
   5   4   6     8381.64     8270.90    212.45 o 
   6   4   6     1218.31     1195.97     66.22 o 
   7   4   6     1317.10     1417.30     72.43 o 
   8   4   6      181.44      307.45     84.41 o 
   9   4   6      436.89      402.84     79.69 o 
  10   4   6       64.93      202.87     85.07 o 
  11   4   6      411.93      476.04     94.04 o 
  12   4   6     1279.56     1202.92    104.52 o 
 -12   5   6       81.55       80.50     88.08 o 
 -11   5   6       69.13      150.32     84.64 o 
 -10   5   6     1096.15     1065.05     75.61 o 
  -9   5   6     1951.37     1840.03     69.54 o 
  -8   5   6     4126.20     4184.89     96.76 o 
  -7   5   6     4387.31     4463.24     75.24 o 
  -6   5   6     1183.50     1258.28     61.78 o 
  -5   5   6     1992.81     1920.05     59.54 o 
  -4   5   6     1583.29     1689.13     61.34 o 
  -3   5   6     6961.87     6857.97    146.13 o 
  -2   5   6    12104.95    12139.95     98.69 o 
  -1   5   6    13874.56    13740.09    180.20 o 
   0   5   6    16263.24    17234.53    121.67 o 
   1   5   6    13829.40    13845.86    179.18 o 
   2   5   6    12358.93    12339.71    149.49 o 
   3   5   6     6780.49     6493.46     72.49 o 
   4   5   6     1579.18     1556.67     61.31 o 
   5   5   6     1814.25     1805.03     68.31 o 
   6   5   6     1117.03     1093.48     66.42 o 
   7   5   6     4497.37     4297.26    121.05 o 
   8   5   6     4012.56     3905.29     80.31 o 
   9   5   6     1996.55     1877.17     90.29 o 
  10   5   6     1101.61     1102.29     87.48 o 
  11   5   6       69.50      155.20     84.29 o 
  12   5   6       69.52      115.06     95.97 o 
 -11   6   6      822.04      819.90     88.99 o 
 -10   6   6      597.11      677.87     70.65 o 
  -9   6   6      486.85      586.15     71.34 o 
  -8   6   6      211.90      233.73     65.98 o 
  -7   6   6     1524.62     1508.28     59.41 o 
  -6   6   6     7829.36     7775.49    182.47 o 
  -5   6   6     7444.49     7503.98    150.72 o 
  -4   6   6     3157.87     3259.24     61.43 o 
  -3   6   6    18611.92    19414.09    353.10 o 
  -2   6   6    12929.38    13052.75    118.97 o 
  -1   6   6     2340.82     2369.47     60.40 o 
   0   6   6      368.55      381.99     51.91 o 
   1   6   6     2138.96     2160.71     56.15 o 
   2   6   6    13441.91    13608.53    131.58 o 
   3   6   6    18242.70    18004.18    259.04 o 
   4   6   6     3224.53     3336.62     65.51 o 
   5   6   6     7670.29     7709.49    107.31 o 
   6   6   6     8050.66     7909.11    136.87 o 
   7   6   6     1491.72     1440.59     70.65 o 
   8   6   6      175.68      236.93     66.62 o 
   9   6   6      431.42      425.29     75.81 o 
  10   6   6      602.04      677.55     75.18 o 
  11   6   6      879.28      812.32     95.13 o 
 -11   7   6      415.03      537.37     81.05 o 
 -10   7   6      272.35      300.92     75.15 o 
  -9   7   6      183.72      250.93     76.49 o 
  -8   7   6     1951.76     1980.59     73.41 o 
  -7   7   6      355.43      393.14     56.32 o 
  -6   7   6     2953.04     2849.09     78.79 o 
  -5   7   6     4673.66     4644.14     99.34 o 
  -4   7   6     5685.40     5656.27     86.99 o 
  -3   7   6      243.37      217.57     49.18 o 
  -2   7   6      522.42      539.79     51.16 o 
  -1   7   6    29981.23    29874.99    320.16 o 
   0   7   6    45247.46    43371.37    675.65 o 
   1   7   6    31014.04    31022.34    362.47 o 
   2   7   6      388.32      383.40     45.09 o 
   3   7   6      390.84      346.04     54.82 o 
   4   7   6     5752.60     5705.86     79.24 o 
   5   7   6     4599.04     4506.92     97.95 o 
   6   7   6     3077.76     2997.02     73.06 o 
   7   7   6      291.80      271.90     60.84 o 
   8   7   6     1993.16     1906.03     96.77 o 
   9   7   6      184.36      185.93     77.28 o 
  10   7   6      265.98      221.51     88.34 o 
  11   7   6      386.68      366.70     96.30 o 
 -11   8   6     1301.78     1359.53    116.05 o 
 -10   8   6      523.83      544.75     89.69 o 
  -9   8   6     1032.43     1181.15    155.78 o 
  -8   8   6       92.82      154.87     63.98 o 
  -7   8   6      564.85      569.24     54.90 o 
  -6   8   6     9905.66     9824.53    211.13 o 
  -5   8   6    14052.80    13457.37    250.75 o 
  -4   8   6    10986.71    11037.42    269.94 o 
  -3   8   6     1412.69     1352.04     53.52 o 
  -2   8   6      933.67      943.27     48.15 o 
  -1   8   6     1332.77     1308.42     49.91 o 
   0   8   6     4269.15     4497.46     77.83 o 
   1   8   6     1269.91     1271.29     60.99 o 
   2   8   6     1045.92     1117.69     55.12 o 
   3   8   6     1436.06     1373.29     52.59 o 
   4   8   6    10766.25    10414.07    172.42 o 
   5   8   6    14459.83    13823.08    269.23 o 
   6   8   6     9759.54     9435.58    221.28 o 
   7   8   6      574.85      708.15     61.03 o 
   8   8   6      116.05      139.25     59.58 o 
   9   8   6     1020.68     1042.30     89.26 o 
  10   8   6      491.44      469.50     83.23 o 
  11   8   6     1320.86     1466.33    116.77 o 
 -11   9   6       39.66      177.74    105.37 o 
 -10   9   6      651.17      676.23     74.72 o 
  -9   9   6      444.08      443.00     63.27 o 
  -8   9   6      197.52      292.72     61.07 o 
  -7   9   6     2297.61     2347.80     79.53 o 
  -6   9   6     1345.74     1362.57     62.98 o 
  -5   9   6     4749.39     4892.34    110.83 o 
  -4   9   6     1541.60     1618.31     56.47 o 
  -3   9   6     1136.56     1127.93     58.12 o 
  -2   9   6     8627.71     8650.86     87.16 o 
  -1   9   6    11764.94    11980.95    148.71 o 
   0   9   6     9993.22     9977.47    181.41 o 
   1   9   6    12133.58    12250.31    216.65 o 
   2   9   6     8544.80     8596.07    183.93 o 
   3   9   6     1160.16     1167.62     62.75 o 
   4   9   6     1676.70     1810.37     65.01 o 
   5   9   6     4401.76     4238.15     88.19 o 
   6   9   6     1430.88     1402.89     60.88 o 
   7   9   6     2261.51     2125.53     72.34 o 
   8   9   6      226.98      197.12     64.47 o 
   9   9   6      426.79      521.02     90.27 o 
  10   9   6      652.06      642.92    105.35 o 
  11   9   6       40.96       63.00     98.96 o 
 -10  10   6      102.18       87.62     79.20 o 
  -9  10   6      144.29      214.03     79.26 o 
  -8  10   6      454.81      591.29     71.44 o 
  -7  10   6       88.59      141.99     62.20 o 
  -6  10   6      685.83      750.30     66.26 o 
  -5  10   6     7985.71     7945.97    163.47 o 
  -4  10   6    10996.71    10872.92    158.37 o 
  -3  10   6     1688.67     1675.94     67.04 o 
  -2  10   6     2042.50     2114.79     53.14 o 
  -1  10   6     1352.09     1301.09     53.11 o 
   0  10   6     1535.88     1672.88     53.19 o 
   1  10   6     1290.98     1280.48     59.09 o 
   2  10   6     2067.18     2226.65     68.41 o 
   3  10   6     1636.14     1644.32     63.26 o 
   4  10   6    11056.30    10861.49    257.05 o 
   5  10   6     8038.49     7868.37    175.54 o 
   6  10   6      676.55      586.89     70.10 o 
   7  10   6       95.58       93.28     68.79 o 
   8  10   6      479.35      534.00     63.89 o 
   9  10   6      162.40      128.52     75.70 o 
  10  10   6      114.29      127.72     88.09 o 
 -10  11   6      322.80      258.87     76.58 o 
  -9  11   6      757.15      618.83     73.29 o 
  -8  11   6      352.85      431.26     64.46 o 
  -7  11   6     1107.66     1103.83     63.74 o 
  -6  11   6     1004.58     1034.41     55.62 o 
  -5  11   6     1168.13     1152.12     62.51 o 
  -4  11   6     1505.14     1492.34     61.35 o 
  -3  11   6     1455.49     1406.73     56.90 o 
  -2  11   6     6660.48     6562.36     69.91 o 
  -1  11   6    12729.00    12830.55    147.86 o 
   0  11   6     9037.86     8666.79     85.90 o 
   1  11   6    12082.91    11916.42    162.17 o 
   2  11   6     7060.24     7036.98    147.02 o 
   3  11   6     1555.41     1520.98     63.77 o 
   4  11   6     1345.86     1213.96     65.54 o 
   5  11   6     1156.88     1167.60     62.57 o 
   6  11   6     1001.78     1024.52     67.51 o 
   7  11   6     1037.58     1045.45     70.84 o 
   8  11   6      370.04      390.63     67.10 o 
   9  11   6      809.72      727.72     71.22 o 
  10  11   6      331.14      366.43     84.64 o 
 -10  12   6      302.07      413.71     74.65 o 
  -9  12   6      761.62      853.10     86.26 o 
  -8  12   6      362.34      361.71     66.06 o 
  -7  12   6     1044.01     1172.88     77.91 o 
  -6  12   6     4382.21     4312.30     70.39 o 
  -5  12   6     4956.93     4880.38    105.21 o 
  -4  12   6     4381.86     4200.61    100.42 o 
  -3  12   6      520.06      645.56     68.12 o 
  -2  12   6      494.71      581.64     56.34 o 
  -1  12   6     1086.33     1086.61     56.09 o 
   0  12   6       72.44      149.65     50.03 o 
   1  12   6     1120.61     1162.08     59.99 o 
   2  12   6      477.36      633.72     59.88 o 
   3  12   6      515.13      544.82     60.80 o 
   4  12   6     4285.53     4175.49    101.07 o 
   5  12   6     4991.45     4921.61    148.76 o 
   6  12   6     4186.59     3937.89     89.89 o 
   7  12   6     1090.43     1186.97     72.78 o 
   8  12   6      453.12      431.78     74.32 o 
   9  12   6      707.14      613.68     83.27 o 
  10  12   6      322.50      272.98     85.19 o 
  -9  13   6      542.57      591.93     97.60 o 
  -8  13   6     1262.97     1249.43     76.54 o 
  -7  13   6      302.53      295.92     70.02 o 
  -6  13   6     1782.65     1687.60     60.03 o 
  -5  13   6     1061.91      993.30     63.60 o 
  -4  13   6      790.78      875.37     54.02 o 
  -3  13   6      198.34      218.08     60.73 o 
  -2  13   6     1542.41     1569.65     64.10 o 
  -1  13   6     3323.03     3367.74     67.04 o 
   0  13   6    15090.11    14556.06    116.59 o 
   1  13   6     3329.81     3407.92     86.56 o 
   2  13   6     1400.09     1464.23     59.10 o 
   3  13   6      203.19      203.00     66.00 o 
   4  13   6      870.18      867.83     71.90 o 
   5  13   6     1050.42     1066.66     82.84 o 
   6  13   6     1838.90     1701.28     74.67 o 
   7  13   6      330.22      551.90     72.57 o 
   8  13   6     1320.90     1405.64    101.18 o 
   9  13   6      550.44      501.47     83.00 o 
  -9  14   6       74.20       17.28    100.95 o 
  -8  14   6      213.94      247.64     71.79 o 
  -7  14   6      219.45      275.91     77.01 o 
  -6  14   6      472.52      431.77     69.05 o 
  -5  14   6     3439.29     3315.35     90.88 o 
  -4  14   6      743.86      730.52     65.13 o 
  -3  14   6     3903.75     3823.30     76.71 o 
  -2  14   6     2012.58     2000.55     67.41 o 
  -1  14   6      490.03      504.63     61.65 o 
   0  14   6      523.87      623.52     57.13 o 
   1  14   6      523.74      563.39     58.00 o 
   2  14   6     1944.74     1927.78     60.44 o 
   3  14   6     4044.97     4057.45    138.30 o 
   4  14   6      759.50      848.08     75.10 o 
   5  14   6     3404.77     3287.39     85.46 o 
   6  14   6      467.94      503.43     79.57 o 
   7  14   6      217.47      236.25     82.49 o 
   8  14   6      208.11      228.60     86.90 o 
   9  14   6       69.97      139.17     92.55 o 
  -8  15   6     1011.01      965.12     76.27 o 
  -7  15   6      463.38      536.52     74.78 o 
  -6  15   6       17.34        6.71     66.45 o 
  -5  15   6       20.46       47.01     64.24 o 
  -4  15   6      362.85      391.66     77.25 o 
  -3  15   6     2188.67     2225.33     69.38 o 
  -2  15   6     3241.48     3195.01     65.42 o 
  -1  15   6     1080.60     1089.60     61.52 o 
   0  15   6      461.51      434.92     58.08 o 
   1  15   6      995.47      917.19     68.85 o 
   2  15   6     3453.94     3365.88     68.21 o 
   3  15   6     2111.88     2127.42     75.58 o 
   4  15   6      321.26      410.28     71.04 o 
   5  15   6       27.94       34.00     64.61 o 
   6  15   6       20.70      212.72     75.67 o 
   7  15   6      460.83      575.52    106.90 o 
   8  15   6     1082.99     1104.81     85.89 o 
  -7  16   6      564.01      550.80    104.93 o 
  -6  16   6      739.95      681.09     67.49 o 
  -5  16   6     1096.69     1206.60     69.13 o 
  -4  16   6     3416.36     3469.72     76.32 o 
  -3  16   6     2206.24     2394.12     77.73 o 
  -2  16   6      834.42      902.68     69.24 o 
  -1  16   6      702.03      758.00     72.05 o 
   0  16   6        3.52      125.62     62.26 o 
   1  16   6      760.79      779.89     81.13 o 
   2  16   6      715.24      759.45     65.41 o 
   3  16   6     2184.54     2393.00     84.06 o 
   4  16   6     3466.61     3514.28     86.42 o 
   5  16   6     1060.21     1133.16     73.84 o 
   6  16   6      719.69      681.08     77.31 o 
   7  16   6      595.31      615.90     69.97 o 
  -7  17   6      645.61      753.19     74.27 o 
  -6  17   6      373.16      361.59     63.93 o 
  -5  17   6       15.09       54.82     78.81 o 
  -4  17   6      298.88      412.74     94.50 o 
  -3  17   6      148.21      248.78     87.63 o 
  -2  17   6     1001.43     1012.95     65.33 o 
  -1  17   6     2085.28     2228.11    178.03 o 
   0  17   6      638.32      820.29     75.64 o 
   1  17   6     2029.08     2177.44     72.52 o 
   2  17   6     1037.37     1070.53     76.14 o 
   3  17   6      174.91      209.12     76.79 o 
   4  17   6      271.18      346.46     74.10 o 
   5  17   6       14.09      136.16     84.74 o 
   6  17   6      359.65      386.71     73.11 o 
   7  17   6      689.68      754.97     89.24 o 
  -6  18   6      500.67      471.14     82.36 o 
  -5  18   6      187.71      280.49     70.02 o 
  -4  18   6      874.02      902.34     79.59 o 
  -3  18   6      576.94      567.46     74.78 o 
  -2  18   6      591.95      652.93     75.59 o 
  -1  18   6      230.99      360.48     67.78 o 
   0  18   6       83.28      101.52     69.14 o 
   1  18   6      206.22      349.87     67.88 o 
   2  18   6      575.32      575.37     65.79 o 
   3  18   6      625.37      745.87     75.89 o 
   4  18   6      925.61      872.28     72.55 o 
   5  18   6      181.55      104.50     79.21 o 
   6  18   6      495.34      525.87    102.33 o 
  -5  19   6       15.91      -39.46     73.30 o 
  -4  19   6      142.57      204.34     80.19 o 
  -3  19   6      881.62      920.83     79.81 o 
  -2  19   6      331.58      338.64     66.30 o 
  -1  19   6       43.10      102.17     81.16 o 
   0  19   6     1167.50     1350.46    104.08 o 
   1  19   6       65.95       62.93     94.20 o 
   2  19   6      360.72      343.88     72.14 o 
   3  19   6      881.07      844.06     90.92 o 
   4  19   6      133.22      119.07     79.22 o 
   5  19   6       16.40      131.04     87.58 o 
  -3  20   6     1490.65     1460.87     80.96 o 
  -2  20   6      783.29      734.52     83.20 o 
  -1  20   6       57.19      127.37     71.13 o 
   0  20   6       25.08       40.35     73.16 o 
   1  20   6       54.44       64.32     70.52 o 
   2  20   6      733.40      728.01    108.24 o 
   3  20   6     1521.10     1655.17     91.01 o 
   1   0   7     4992.23     4542.91    128.77 o 
   2   0   7     3614.13     3908.82     99.05 o 
   3   0   7     3849.75     3605.23     91.78 o 
   4   0   7    14050.81    14102.25    124.00 o 
   5   0   7     8164.34     7899.32     93.33 o 
   6   0   7      113.34      146.07     65.98 o 
   7   0   7      493.53      543.60     66.21 o 
   8   0   7      810.60      902.85     98.54 o 
   9   0   7      558.66      581.86     79.08 o 
  10   0   7        7.34       32.27     95.23 o 
  11   0   7     2069.81     1955.86    146.95 o 
  12   0   7     1702.82     1617.00    105.21 o 
 -12   1   7      146.73      345.55    144.16 o 
 -11   1   7       84.98      -47.32     91.72 o 
 -10   1   7      359.75      424.12    154.14 o 
  -9   1   7     2082.49     2231.05     85.17 o 
  -8   1   7     4943.82     5073.12     86.69 o 
  -7   1   7     6894.04     6973.67    226.44 o 
  -6   1   7     3760.83     3798.13    150.36 o 
  -5   1   7     2954.31     2980.65     79.23 o 
  -4   1   7     4094.16     4227.10     82.52 o 
  -3   1   7     4903.70     4933.74    110.87 o 
  -2   1   7    17923.07    17757.45    297.20 o 
  -1   1   7     5643.37     5555.32    133.29 o 
   0   1   7      101.47      156.38     61.73 o 
   1   1   7     5046.18     4591.93    204.38 o 
   2   1   7    17899.91    16997.00    563.92 o 
   3   1   7     4492.27     4378.76     92.26 o 
   4   1   7     4220.38     4407.11     92.50 o 
   5   1   7     3270.79     3379.92    111.20 o 
   6   1   7     3815.82     4039.66     92.91 o 
   7   1   7     6809.17     7019.74    102.44 o 
   8   1   7     4940.20     5091.92    100.21 o 
   9   1   7     1990.70     1968.57     84.00 o 
  10   1   7      354.99      411.06     75.96 o 
  11   1   7       85.47      279.41    103.18 o 
  12   1   7      133.10      214.61    101.78 o 
 -12   2   7      278.60      409.48     84.40 o 
 -11   2   7      193.35      280.69    119.24 o 
 -10   2   7        2.87       78.39     76.81 o 
  -9   2   7       99.57      123.44     71.44 o 
  -8   2   7     2439.75     2510.47     82.34 o 
  -7   2   7     2410.58     2400.30     78.10 o 
  -6   2   7     2060.71     2054.88     62.56 o 
  -5   2   7     1872.24     1777.04     73.59 o 
  -4   2   7     9771.26    10018.80    212.17 o 
  -3   2   7    35768.60    35075.17    200.33 o 
  -2   2   7    43063.47    44277.43    301.24 o 
  -1   2   7    36834.79    35708.44   1706.70 o 
   0   2   7    23801.78    25429.26    159.27 o 
   1   2   7    35189.02    33962.89   3031.97 o 
   2   2   7    42738.45    42391.02    321.89 o 
   3   2   7    35767.50    35595.57    312.82 o 
   4   2   7     9057.75     9440.43    249.72 o 
   5   2   7     2041.69     2001.23     74.58 o 
   6   2   7     1968.72     1971.22     71.67 o 
   7   2   7     2449.34     2476.56     79.99 o 
   8   2   7     2437.63     2420.12     86.33 o 
   9   2   7       86.17       95.36     72.59 o 
  10   2   7        1.84      146.66     83.64 o 
  11   2   7      162.26      271.39     84.52 o 
  12   2   7      307.80      344.91     95.05 o 
 -12   3   7      362.74      595.45    113.27 o 
 -11   3   7      265.35      329.41     84.10 o 
 -10   3   7      138.57      286.27     78.27 o 
  -9   3   7     2519.92     2636.04     77.80 o 
  -8   3   7    12348.58    12400.74    116.42 o 
  -7   3   7     8421.84     8375.22    102.84 o 
  -6   3   7     2579.74     2598.38     72.09 o 
  -5   3   7        4.99       20.62     55.34 o 
  -4   3   7     1559.89     1563.39     67.03 o 
  -3   3   7    10624.82    10196.46    371.81 o 
  -2   3   7     4618.92     4692.04     81.69 o 
  -1   3   7     3802.65     3592.40    105.36 o 
   0   3   7     3772.49     3508.32     89.28 o 
   1   3   7     3915.87     3754.51     87.99 o 
   2   3   7     4655.08     4661.70    104.32 o 
   3   3   7    10495.23    10550.89    179.59 o 
   4   3   7     1674.05     1708.91     80.03 o 
   5   3   7        8.19       31.03     50.02 o 
   6   3   7     2363.85     2366.95     63.76 o 
   7   3   7     8426.43     8068.60    174.88 o 
   8   3   7    12389.81    11961.17    616.72 o 
   9   3   7     2501.87     2365.01     94.85 o 
  10   3   7      178.12      222.21     95.42 o 
  11   3   7      260.20      259.80     79.30 o 
  12   3   7      360.36      452.66    101.79 o 
 -12   4   7      271.68      198.90    130.42 o 
 -11   4   7     1268.55     1280.19     88.53 o 
 -10   4   7     1293.77     1440.37     88.20 o 
  -9   4   7     1203.66     1312.00     83.87 o 
  -8   4   7      150.53      243.84     76.82 o 
  -7   4   7      392.58      358.04     66.54 o 
  -6   4   7     3731.65     3785.71     76.41 o 
  -5   4   7     3920.98     3934.02     91.28 o 
  -4   4   7     4022.69     4114.73     79.45 o 
  -3   4   7     5932.19     5899.04    144.92 o 
  -2   4   7     7631.89     7460.81     91.31 o 
  -1   4   7     2679.51     2607.78     75.76 o 
   0   4   7     2572.52     2502.02     69.52 o 
   1   4   7     2820.04     2775.69     72.27 o 
   2   4   7     7341.94     7030.12    141.91 o 
   3   4   7     6317.15     6249.85     86.58 o 
   4   4   7     3907.14     4198.93     80.89 o 
   5   4   7     3848.55     3763.69     75.85 o 
   6   4   7     3893.30     3857.25     81.79 o 
   7   4   7      365.56      337.99     61.90 o 
   8   4   7      154.77      193.30     71.23 o 
   9   4   7     1235.96     1294.79     77.17 o 
  10   4   7     1256.26     1218.66     82.41 o 
  11   4   7     1202.12      991.86     88.74 o 
  12   4   7      265.53      153.36    129.31 o 
 -11   5   7      295.88      269.06     75.54 o 
 -10   5   7      431.77      491.23    105.08 o 
  -9   5   7      529.33      747.49     88.78 o 
  -8   5   7      670.91      799.15     67.41 o 
  -7   5   7     2651.93     2612.53     77.69 o 
  -6   5   7     3584.89     3598.40    106.59 o 
  -5   5   7     5233.34     5129.89     92.13 o 
  -4   5   7     2148.98     2085.29     64.97 o 
  -3   5   7     2778.92     2873.17     62.63 o 
  -2   5   7    29206.88    29537.98    246.92 o 
  -1   5   7    24530.60    24263.87    776.71 o 
   0   5   7    33754.32    32757.94    549.42 o 
   1   5   7    24272.93    23568.00    717.08 o 
   2   5   7    28671.99    28621.70    340.77 o 
   3   5   7     3042.48     3106.11     64.43 o 
   4   5   7     2285.21     2214.12     69.23 o 
   5   5   7     5160.80     4951.85     89.44 o 
   6   5   7     3513.76     3542.70     92.83 o 
   7   5   7     2662.89     2687.46     75.13 o 
   8   5   7      663.67      662.99     83.84 o 
   9   5   7      517.30      537.87     92.39 o 
  10   5   7      449.87      395.81     88.23 o 
  11   5   7      325.93      373.76     86.06 o 
 -11   6   7      843.20      764.60     88.45 o 
 -10   6   7      681.83      725.00     82.91 o 
  -9   6   7      147.01      133.91     75.84 o 
  -8   6   7      523.75      557.78     74.03 o 
  -7   6   7     5938.52     5983.48     85.98 o 
  -6   6   7     1933.50     1815.19     75.72 o 
  -5   6   7     9113.92     8890.36    245.05 o 
  -4   6   7    10417.69    10549.85    244.90 o 
  -3   6   7     8572.30     8705.39    136.20 o 
  -2   6   7     3325.50     3381.71     80.14 o 
  -1   6   7    13791.66    14187.59    151.30 o 
   0   6   7    11111.50    10831.41     97.03 o 
   1   6   7    13316.87    13477.15    126.14 o 
   2   6   7     3309.14     3342.98     68.63 o 
   3   6   7     8924.61     8794.78    141.66 o 
   4   6   7    10133.60     9988.32     95.10 o 
   5   6   7     9547.73     9171.43    227.97 o 
   6   6   7     2137.74     2031.52     71.37 o 
   7   6   7     5731.52     5543.39    176.25 o 
   8   6   7      493.16      512.43     67.29 o 
   9   6   7      210.96      338.26     83.96 o 
  10   6   7      654.42      647.26     82.09 o 
  11   6   7      825.50      951.03     97.08 o 
 -11   7   7       15.86      -24.31     90.14 o 
 -10   7   7     1454.07     1279.30     88.02 o 
  -9   7   7     1401.09     1429.62     80.21 o 
  -8   7   7      969.73      957.65     64.80 o 
  -7   7   7     3582.04     3347.22     97.00 o 
  -6   7   7     6383.10     6357.90    170.53 o 
  -5   7   7     3670.26     3637.76     76.37 o 
  -4   7   7     2272.97     2209.06     66.91 o 
  -3   7   7      287.23      243.90     60.54 o 
  -2   7   7     8090.99     8397.14    135.05 o 
  -1   7   7     4935.06     4742.55     70.83 o 
   0   7   7     2109.48     1994.68     58.49 o 
   1   7   7     4695.54     4495.36     64.01 o 
   2   7   7     8168.23     8341.58    161.90 o 
   3   7   7      208.40      242.48     57.78 o 
   4   7   7     2588.48     2493.26     60.69 o 
   5   7   7     3776.37     3669.43     74.84 o 
   6   7   7     6169.46     6029.86    126.49 o 
   7   7   7     3793.55     3679.91    134.13 o 
   8   7   7      885.79      905.74     73.72 o 
   9   7   7     1363.46     1426.91     94.44 o 
  10   7   7     1537.90     1385.55     86.82 o 
  11   7   7       17.51       80.57     97.08 o 
 -11   8   7      356.76      435.57     88.78 o 
 -10   8   7      159.37      156.43     69.21 o 
  -9   8   7     1033.16     1005.03     75.48 o 
  -8   8   7      860.27      891.03     67.21 o 
  -7   8   7     1133.56     1098.98     61.43 o 
  -6   8   7     3543.66     3714.73     88.29 o 
  -5   8   7     1971.83     1950.43     77.04 o 
  -4   8   7     3826.29     3824.94     72.53 o 
  -3   8   7     6160.23     6014.75     74.51 o 
  -2   8   7     2846.61     2815.87     67.98 o 
  -1   8   7     4400.38     4321.14     90.75 o 
   0   8   7        0.85       34.04     53.84 o 
   1   8   7     4322.55     4197.01     76.33 o 
   2   8   7     2751.87     2741.09     55.97 o 
   3   8   7     6533.50     6437.28    130.71 o 
   4   8   7     3850.10     3784.25     70.72 o 
   5   8   7     2033.69     2042.11     69.56 o 
   6   8   7     3406.27     3301.85     80.21 o 
   7   8   7     1206.71     1224.66     69.34 o 
   8   8   7      870.76      969.03     81.66 o 
   9   8   7      976.45     1256.45    116.14 o 
  10   8   7      194.20      396.41    120.97 o 
  11   8   7      336.39      389.84    100.83 o 
 -11   9   7      300.89      309.88    123.44 o 
 -10   9   7      569.09      592.37     75.47 o 
  -9   9   7      217.60      244.26     69.01 o 
  -8   9   7     1042.06     1083.49     69.75 o 
  -7   9   7      279.15      310.23     61.10 o 
  -6   9   7      221.70      205.02     59.92 o 
  -5   9   7     2019.51     2010.11     72.49 o 
  -4   9   7     5578.49     5674.27     69.16 o 
  -3   9   7      423.31      433.99     49.63 o 
  -2   9   7     3963.62     3913.99     72.77 o 
  -1   9   7    17827.89    17745.16    210.00 o 
   0   9   7    16063.01    15728.63    238.34 o 
   1   9   7    17788.78    17975.49    240.87 o 
   2   9   7     4018.17     3931.28     96.15 o 
   3   9   7      494.11      529.52     56.37 o 
   4   9   7     5674.64     5712.13    154.76 o 
   5   9   7     2099.05     2016.85     74.04 o 
   6   9   7      222.66      238.73     55.23 o 
   7   9   7      297.07      294.20     62.33 o 
   8   9   7     1023.92     1099.14     95.52 o 
   9   9   7      227.02      194.50     80.62 o 
  10   9   7      602.46      626.74     82.98 o 
  11   9   7      298.70      170.82    154.22 o 
 -10  10   7     1084.44     1137.33     83.22 o 
  -9  10   7     1587.43     1532.40     82.08 o 
  -8  10   7      467.66      528.70     60.02 o 
  -7  10   7      512.86      650.06     76.69 o 
  -6  10   7     4205.95     4260.86     67.31 o 
  -5  10   7     7935.92     7688.09    240.80 o 
  -4  10   7      481.47      452.91     54.78 o 
  -3  10   7     1090.39     1071.95     50.22 o 
  -2  10   7      958.59      986.91     58.99 o 
  -1  10   7      497.78      482.29     56.26 o 
   0  10   7    11080.51    11396.08    176.59 o 
   1  10   7      512.68      522.22     61.38 o 
   2  10   7      957.15      956.21     55.01 o 
   3  10   7     1092.62      990.30     56.79 o 
   4  10   7      613.15      601.81     61.93 o 
   5  10   7     7639.43     7355.64    145.24 o 
   6  10   7     4275.17     4124.12    119.25 o 
   7  10   7      527.39      580.90     62.72 o 
   8  10   7      433.84      473.24     80.30 o 
   9  10   7     1575.56     1522.94     89.13 o 
  10  10   7     1095.03     1033.53     87.36 o 
 -10  11   7      504.11      471.73     82.20 o 
  -9  11   7      234.71      279.47     87.13 o 
  -8  11   7      503.67      568.79     74.09 o 
  -7  11   7      615.99      592.68     59.73 o 
  -6  11   7      744.74      825.83     57.43 o 
  -5  11   7     1973.77     1783.31    113.90 o 
  -4  11   7     3397.60     3359.62     74.30 o 
  -3  11   7     1608.52     1550.73     56.04 o 
  -2  11   7     1268.00     1300.83     51.68 o 
  -1  11   7     5975.99     6007.80     65.58 o 
   0  11   7    10236.69    10344.32    130.28 o 
   1  11   7     5938.10     6008.50    107.59 o 
   2  11   7     1155.64     1285.62     56.78 o 
   3  11   7     1685.37     1800.81     63.09 o 
   4  11   7     3375.33     3453.67    111.81 o 
   5  11   7     2048.66     1916.22     63.78 o 
   6  11   7      635.12      718.37     72.86 o 
   7  11   7      588.67      630.06     70.12 o 
   8  11   7      486.50      431.80     70.56 o 
   9  11   7      246.32      336.64     75.17 o 
  10  11   7      503.37      385.50     92.87 o 
  -9  12   7      228.20      229.67     80.11 o 
  -8  12   7      713.08      770.71     68.21 o 
  -7  12   7      317.12      348.26     67.39 o 
  -6  12   7       95.05       56.45     55.66 o 
  -5  12   7     1203.81     1369.58     81.19 o 
  -4  12   7     2714.56     2672.68     78.03 o 
  -3  12   7     4789.83     4773.44     68.03 o 
  -2  12   7     2608.07     2593.96     61.52 o 
  -1  12   7       81.25       69.81     61.64 o 
   0  12   7      339.79      339.96     56.71 o 
   1  12   7       73.37       63.43     58.20 o 
   2  12   7     2556.59     2525.78     78.34 o 
   3  12   7     4838.46     4787.06    143.76 o 
   4  12   7     2845.26     2839.61     83.09 o 
   5  12   7     1232.70     1304.58     70.28 o 
   6  12   7      121.88      124.53     68.93 o 
   7  12   7      345.55      333.18     66.96 o 
   8  12   7      737.29      778.24     81.07 o 
   9  12   7      230.11      252.81     80.98 o 
  -9  13   7      658.67      695.17     91.37 o 
  -8  13   7      218.48      214.75     78.20 o 
  -7  13   7      517.06      650.97     75.91 o 
  -6  13   7     1042.64      961.47     72.49 o 
  -5  13   7      414.86      564.65     73.46 o 
  -4  13   7     2271.67     2166.75     68.26 o 
  -3  13   7      813.52      811.09     59.65 o 
  -2  13   7     2941.69     2904.09     65.22 o 
  -1  13   7     3732.38     3938.90     70.11 o 
   0  13   7      138.04      211.79     57.51 o 
   1  13   7     3844.11     4063.36     78.04 o 
   2  13   7     2761.48     2707.48     63.71 o 
   3  13   7      856.06      909.66     60.88 o 
   4  13   7     2245.86     2181.91     69.76 o 
   5  13   7      393.40      630.97    125.53 o 
   6  13   7     1062.37      949.53     73.78 o 
   7  13   7      549.82      613.47     70.53 o 
   8  13   7      227.26      297.21     84.36 o 
   9  13   7      655.50      649.97     84.58 o 
  -8  14   7      936.62     1048.33     79.53 o 
  -7  14   7      502.39      462.69     74.34 o 
  -6  14   7     1088.41     1085.76     82.43 o 
  -5  14   7     2239.14     2178.06     97.78 o 
  -4  14   7     1715.66     1710.58     68.35 o 
  -3  14   7     2206.32     2295.65     83.76 o 
  -2  14   7       38.71       10.68     63.31 o 
  -1  14   7     1589.93     1530.29     63.90 o 
   0  14   7      788.78      837.63     58.69 o 
   1  14   7     1661.97     1626.05     58.51 o 
   2  14   7       38.58       54.69     67.22 o 
   3  14   7     2243.97     2430.57    112.70 o 
   4  14   7     1825.64     1730.58    134.41 o 
   5  14   7     2234.83     2274.75    138.86 o 
   6  14   7     1062.89      966.67     71.95 o 
   7  14   7      564.28      500.85     91.53 o 
   8  14   7      933.17      915.36     84.25 o 
  -8  15   7      172.14      196.04     92.11 o 
  -7  15   7      335.44      373.10     71.94 o 
  -6  15   7      280.65      304.07     84.74 o 
  -5  15   7      164.20      231.87     64.01 o 
  -4  15   7     1230.20     1285.45     71.24 o 
  -3  15   7      779.09      740.68     61.16 o 
  -2  15   7     2121.76     2072.90     71.01 o 
  -1  15   7     3965.37     3931.51     70.57 o 
   0  15   7     1777.27     1898.69     60.28 o 
   1  15   7     3986.55     4028.60     70.01 o 
   2  15   7     2140.00     2118.67     65.99 o 
   3  15   7      813.49      907.42     84.36 o 
   4  15   7     1190.64     1204.91     74.69 o 
   5  15   7      165.03      227.85     66.04 o 
   6  15   7      288.57      358.67     77.88 o 
   7  15   7      361.01      366.48     67.85 o 
   8  15   7      179.65      336.14     79.91 o 
  -7  16   7       16.52       40.25     70.15 o 
  -6  16   7      617.42      496.16     67.98 o 
  -5  16   7      690.00      703.16     62.89 o 
  -4  16   7      132.49      208.77     75.06 o 
  -3  16   7      962.47     1158.17     69.22 o 
  -2  16   7     2296.19     2373.04     68.12 o 
  -1  16   7     1449.23     1456.76     69.72 o 
   0  16   7       51.97       72.57     68.38 o 
   1  16   7     1434.34     1316.99     66.57 o 
   2  16   7     2366.86     2543.82    119.80 o 
   3  16   7      903.89      978.76     71.37 o 
   4  16   7      131.10      222.82     94.52 o 
   5  16   7      683.98      615.30     70.76 o 
   6  16   7      643.66      762.01     87.45 o 
   7  16   7       24.64       80.04     78.27 o 
  -6  17   7       16.73       99.55     66.21 o 
  -5  17   7      358.41      407.03     68.06 o 
  -4  17   7       16.81       51.57     85.32 o 
  -3  17   7     1354.53     1431.69     75.59 o 
  -2  17   7      482.23      585.14     71.90 o 
  -1  17   7      192.76      167.67     71.06 o 
   0  17   7      268.81      304.20     80.56 o 
   1  17   7      193.21      270.43     66.21 o 
   2  17   7      448.40      445.61     75.60 o 
   3  17   7     1411.68     1539.38     86.25 o 
   4  17   7       11.38       25.43     77.23 o 
   5  17   7      350.90      471.95     87.80 o 
   6  17   7       19.64       16.10     89.40 o 
  -5  18   7      379.81      422.75     80.42 o 
  -4  18   7      303.53      319.46     73.41 o 
  -3  18   7     1530.33     1525.31     78.39 o 
  -2  18   7     1158.70     1149.99     87.66 o 
  -1  18   7      276.49      431.28    110.11 o 
   0  18   7        0.11      141.21     74.11 o 
   1  18   7      308.12      178.83     70.11 o 
   2  18   7     1235.40     1193.73     75.77 o 
   3  18   7     1544.33     1574.45     83.88 o 
   4  18   7      308.69      252.92     82.70 o 
   5  18   7      362.25      448.92    111.44 o 
  -4  19   7      161.22      196.53     70.68 o 
  -3  19   7      107.85      136.28     75.65 o 
  -2  19   7     1075.86     1082.14     86.66 o 
  -1  19   7      326.69      337.11     70.77 o 
   0  19   7       48.18       81.70     79.03 o 
   1  19   7      340.94      379.27     72.63 o 
   2  19   7     1114.64     1080.57    158.83 o 
   3  19   7      110.89       52.90     86.71 o 
   4  19   7      153.56       94.05     87.37 o 
  -2  20   7      176.17       80.53     74.37 o 
  -1  20   7      548.56      784.65     90.30 o 
   0  20   7      109.02      202.55     90.15 o 
   1  20   7      544.24      617.79     94.08 o 
   2  20   7      185.25      170.61     84.57 o 
   0   0   8      327.70      288.69     94.38 o 
   1   0   8    36870.50    37143.21    379.75 o 
   2   0   8    15103.97    14008.24    202.79 o 
   3   0   8    28965.38    27936.26    186.32 o 
   4   0   8     5545.92     5603.77     88.94 o 
   5   0   8        7.54       52.38     65.80 o 
   6   0   8      132.27      158.16     65.57 o 
   7   0   8      435.94      512.38     86.03 o 
   8   0   8     1564.93     1629.15     75.02 o 
   9   0   8      178.90      328.13    132.36 o 
  10   0   8     1261.22     1195.20     82.22 o 
  11   0   8       82.44      218.80     94.19 o 
  12   0   8      841.74      839.67    104.88 o 
 -12   1   8      156.49       41.98    148.53 o 
 -11   1   8      182.40      264.58     78.30 o 
 -10   1   8      628.71      781.17     88.61 o 
  -9   1   8      785.02      838.51     93.34 o 
  -8   1   8     5830.19     5919.66    149.55 o 
  -7   1   8     8035.67     7888.54    217.37 o 
  -6   1   8     9571.21     9609.01    209.54 o 
  -5   1   8      983.23      955.75     64.27 o 
  -4   1   8      153.44      155.18     84.91 o 
  -3   1   8    17833.66    18059.27    238.87 o 
  -2   1   8     6899.66     7063.04    118.03 o 
  -1   1   8     9601.25     9838.99    106.50 o 
   0   1   8      236.92      226.62     67.40 o 
   1   1   8     9610.32     9921.48    201.93 o 
   2   1   8     6847.02     6725.46    114.08 o 
   3   1   8    17964.56    17800.44    246.62 o 
   4   1   8      163.55      115.89     71.72 o 
   5   1   8      990.85      998.78     70.82 o 
   6   1   8     9873.64     9609.66    233.90 o 
   7   1   8     8070.71     7860.27    163.11 o 
   8   1   8     5557.55     5682.56    105.67 o 
   9   1   8      822.71      890.06    122.80 o 
  10   1   8      589.60      603.50     98.27 o 
  11   1   8      194.38      165.77     85.64 o 
  12   1   8      163.96      337.57     86.55 o 
 -12   2   8      773.12      639.18    166.32 o 
 -11   2   8      955.94      869.50     87.02 o 
 -10   2   8      461.49      643.05    144.53 o 
  -9   2   8      598.56      693.27    109.91 o 
  -8   2   8      402.59      442.82     77.43 o 
  -7   2   8     7229.35     7340.05    155.29 o 
  -6   2   8     2482.84     2509.56     75.44 o 
  -5   2   8      482.57      420.91     68.31 o 
  -4   2   8     4931.66     4832.27     84.15 o 
  -3   2   8    16266.79    15860.17    374.02 o 
  -2   2   8     8898.03     9519.13    175.01 o 
  -1   2   8     7131.91     7074.48    346.81 o 
   0   2   8     1263.82     1199.42     67.80 o 
   1   2   8     7307.60     7377.66    129.83 o 
   2   2   8     8333.25     8295.64    152.27 o 
   3   2   8    15736.51    15698.91    305.86 o 
   4   2   8     5097.71     5157.75     93.08 o 
   5   2   8      485.89      507.34     60.50 o 
   6   2   8     2486.83     2504.00     73.08 o 
   7   2   8     7150.02     7199.82    112.98 o 
   8   2   8      413.84      387.10     88.47 o 
   9   2   8      671.74      965.49     82.50 o 
  10   2   8      481.16      593.11     74.78 o 
  11   2   8      966.07      838.77     97.07 o 
 -11   3   8      113.64      160.34     94.58 o 
 -10   3   8     1469.20     1396.94    100.82 o 
  -9   3   8       99.92      197.80    111.49 o 
  -8   3   8     1263.20     1363.60     79.74 o 
  -7   3   8     2422.50     2550.78     77.94 o 
  -6   3   8     9400.74     9471.83    219.46 o 
  -5   3   8     5919.89     5708.58     96.93 o 
  -4   3   8     5600.06     5914.59    157.24 o 
  -3   3   8     4531.67     4414.99     90.22 o 
  -2   3   8     9433.33     9185.06    143.98 o 
  -1   3   8    20814.95    20993.84    549.86 o 
   0   3   8      605.74      473.20     82.91 o 
   1   3   8    21670.23    22281.40    167.58 o 
   2   3   8    10185.64     9925.85    106.93 o 
   3   3   8     4495.39     4475.33     86.70 o 
   4   3   8     5745.27     5922.86     86.84 o 
   5   3   8     5664.96     5520.81    120.68 o 
   6   3   8     8960.04     8638.28    123.52 o 
   7   3   8     2547.72     2506.40     72.96 o 
   8   3   8     1224.91     1273.27     81.72 o 
   9   3   8       85.42      262.63    105.67 o 
  10   3   8     1473.91     1337.50     76.31 o 
  11   3   8      120.31      259.39     95.51 o 
 -11   4   8     1044.90     1111.91     76.65 o 
 -10   4   8       45.81      249.46     87.08 o 
  -9   4   8      972.27      951.63     76.07 o 
  -8   4   8       16.09       58.07     62.65 o 
  -7   4   8     2358.25     2415.93     71.53 o 
  -6   4   8      428.19      512.87     60.59 o 
  -5   4   8     3677.31     3541.63     93.65 o 
  -4   4   8     9197.77     9510.08    229.54 o 
  -3   4   8    18038.14    18070.00    330.65 o 
  -2   4   8     8925.16     8878.67    183.23 o 
  -1   4   8    16422.83    15895.91    183.18 o 
   0   4   8     1261.07     1326.58     64.93 o 
   1   4   8    17462.77    17490.51    143.08 o 
   2   4   8     9004.23     8869.76    231.49 o 
   3   4   8    17938.96    17245.41    324.09 o 
   4   4   8     9122.35     8838.74    127.30 o 
   5   4   8     3825.76     3734.56     75.50 o 
   6   4   8      464.61      553.68     62.19 o 
   7   4   8     2342.56     2413.97     82.20 o 
   8   4   8        6.34      159.61     69.79 o 
   9   4   8      981.53     1063.28     85.78 o 
  10   4   8       54.05       -9.63     80.64 o 
  11   4   8     1002.46      939.90     96.28 o 
 -11   5   8      298.02      293.20     81.27 o 
 -10   5   8      612.88      618.36     89.34 o 
  -9   5   8      234.03      286.60     69.02 o 
  -8   5   8     4867.34     4885.28    138.95 o 
  -7   5   8     3837.33     3576.15     78.52 o 
  -6   5   8     2624.29     2681.58     79.64 o 
  -5   5   8      822.20      772.57     52.17 o 
  -4   5   8     4710.85     4840.45     98.13 o 
  -3   5   8     4895.76     4996.78     87.38 o 
  -2   5   8     6141.84     5902.63     82.69 o 
  -1   5   8     2681.81     2638.34     77.30 o 
   0   5   8      229.46      274.78     56.23 o 
   1   5   8     2553.12     2461.76     77.13 o 
   2   5   8     6097.64     5883.55     98.73 o 
   3   5   8     4975.38     4945.15     78.21 o 
   4   5   8     4927.27     4950.09     79.50 o 
   5   5   8      844.07      769.13     66.06 o 
   6   5   8     2607.56     2584.89     67.87 o 
   7   5   8     3784.30     3582.36     80.28 o 
   8   5   8     5075.59     4878.30     98.53 o 
   9   5   8      238.67      272.50     70.07 o 
  10   5   8      585.48      585.17     90.51 o 
  11   5   8      302.05      352.11     96.76 o 
 -11   6   8      444.33      482.67     82.12 o 
 -10   6   8     1291.68     1288.94     78.61 o 
  -9   6   8     1529.08     1422.23     74.82 o 
  -8   6   8      295.08      301.74     71.50 o 
  -7   6   8      730.55      739.67     73.77 o 
  -6   6   8     3635.64     3579.75     83.85 o 
  -5   6   8     2907.83     3033.35    111.74 o 
  -4   6   8     1571.87     1563.07     68.28 o 
  -3   6   8     4640.24     4809.74    104.23 o 
  -2   6   8     5958.77     6335.98     85.62 o 
  -1   6   8     5543.88     5583.23     88.06 o 
   0   6   8       26.47       79.57     62.18 o 
   1   6   8     5075.27     5106.69     83.85 o 
   2   6   8     6045.23     6303.63    101.24 o 
   3   6   8     4534.46     4593.65     77.63 o 
   4   6   8     1531.88     1509.74     63.13 o 
   5   6   8     2880.36     2817.08     69.47 o 
   6   6   8     3603.95     3479.26     76.39 o 
   7   6   8      609.49      607.40     71.09 o 
   8   6   8      316.87      362.75     69.29 o 
   9   6   8     1562.79     1590.40     75.76 o 
  10   6   8     1284.07     1344.06     84.89 o 
  11   6   8      478.81      584.76     83.18 o 
 -11   7   8      793.41      754.99     92.10 o 
 -10   7   8      266.50      282.66     76.66 o 
  -9   7   8       21.96       11.11     66.94 o 
  -8   7   8      290.90      357.75     61.97 o 
  -7   7   8     2671.31     2578.60     82.30 o 
  -6   7   8     2051.37     2220.92     61.43 o 
  -5   7   8     6163.14     6199.07    145.05 o 
  -4   7   8     3650.15     3801.21     75.01 o 
  -3   7   8     1080.23     1136.88     67.15 o 
  -2   7   8     5729.98     5780.89     79.48 o 
  -1   7   8     9829.34     9813.64     92.48 o 
   0   7   8    33105.59    33646.42    349.04 o 
   1   7   8     9492.42     9553.92     91.94 o 
   2   7   8     5547.39     5333.92    102.07 o 
   3   7   8     1201.24     1174.69     67.15 o 
   4   7   8     3595.36     3668.31     79.75 o 
   5   7   8     6106.56     5956.74    115.23 o 
   6   7   8     1958.11     2004.83     64.44 o 
   7   7   8     2771.36     2650.41     72.83 o 
   8   7   8      275.67      241.14     73.26 o 
   9   7   8       25.30       68.69     80.48 o 
  10   7   8      263.47      454.60    102.29 o 
  11   7   8      809.09     1039.33    135.70 o 
 -11   8   8     1200.87     1255.06     88.50 o 
 -10   8   8      791.03      736.95     88.45 o 
  -9   8   8     1257.02     1202.52     68.44 o 
  -8   8   8      339.98      467.26     61.92 o 
  -7   8   8     1755.35     1746.86     57.55 o 
  -6   8   8     3520.33     3382.94     79.67 o 
  -5   8   8     4360.81     4393.57     88.68 o 
  -4   8   8     5843.19     5728.10     86.27 o 
  -3   8   8     3648.91     3702.96     71.34 o 
  -2   8   8     3042.24     3106.91     74.10 o 
  -1   8   8     3250.94     3386.62     67.20 o 
   0   8   8     4806.24     4818.55    120.04 o 
   1   8   8     3077.16     3103.43     68.03 o 
   2   8   8     2920.43     2869.79     59.71 o 
   3   8   8     3632.44     3549.66     70.95 o 
   4   8   8     6060.73     5842.00    128.44 o 
   5   8   8     4153.34     3956.66     75.64 o 
   6   8   8     3565.44     3511.29     72.20 o 
   7   8   8     1899.27     1847.71     70.10 o 
   8   8   8      352.82      289.18     70.70 o 
   9   8   8     1305.36     1358.18     91.41 o 
  10   8   8      776.00      654.51     80.61 o 
  11   8   8     1178.45     1159.85     88.85 o 
 -10   9   8      781.56      744.52     67.63 o 
  -9   9   8      545.88      718.25     74.79 o 
  -8   9   8      692.92      737.49     66.90 o 
  -7   9   8      659.44      750.06     60.59 o 
  -6   9   8     2728.69     2761.62     93.20 o 
  -5   9   8     3454.23     3385.96     98.00 o 
  -4   9   8     1348.09     1359.09     59.37 o 
  -3   9   8      920.50      862.14     60.55 o 
  -2   9   8     5794.39     5901.72    114.08 o 
  -1   9   8      867.20      823.36     53.04 o 
   0   9   8     2145.44     1959.18     70.62 o 
   1   9   8      798.17      708.64     56.83 o 
   2   9   8     5796.21     5957.25    120.52 o 
   3   9   8      915.08      834.92     58.60 o 
   4   9   8     1288.83     1238.48     65.61 o 
   5   9   8     3508.75     3461.38    113.76 o 
   6   9   8     2893.05     2944.56     67.26 o 
   7   9   8      661.74      706.02     71.95 o 
   8   9   8      745.18      716.98     67.08 o 
   9   9   8      511.65      530.41     78.29 o 
  10   9   8      748.23      613.90     93.40 o 
 -10  10   8      143.88      211.42     86.51 o 
  -9  10   8      772.42      774.25     65.88 o 
  -8  10   8      502.07      603.00     73.47 o 
  -7  10   8      519.90      564.60     70.13 o 
  -6  10   8      231.92      289.80     58.92 o 
  -5  10   8     2156.41     2001.28     74.76 o 
  -4  10   8     6267.74     6189.97    106.60 o 
  -3  10   8     2851.74     2849.85     64.52 o 
  -2  10   8     1210.54     1187.89     58.87 o 
  -1  10   8     3803.08     3824.33     63.54 o 
   0  10   8      566.28      580.18     63.70 o 
   1  10   8     3691.45     3734.23     60.70 o 
   2  10   8     1227.38     1226.75     68.39 o 
   3  10   8     2777.96     2757.49     66.74 o 
   4  10   8     6147.66     5936.67    147.55 o 
   5  10   8     2075.80     2015.80     83.32 o 
   6  10   8      219.74      256.72     71.05 o 
   7  10   8      506.89      559.68     81.85 o 
   8  10   8      502.94      567.13     74.70 o 
   9  10   8      754.75      779.33     87.22 o 
  10  10   8      136.97      126.64     93.91 o 
 -10  11   8      368.42      411.70     84.33 o 
  -9  11   8      436.90      424.57     87.30 o 
  -8  11   8      185.52      199.35     65.82 o 
  -7  11   8      328.47      333.18     67.00 o 
  -6  11   8      911.07      868.19     65.82 o 
  -5  11   8      830.13      964.34     73.33 o 
  -4  11   8     4111.21     4081.72    107.47 o 
  -3  11   8     1373.72     1381.83     58.38 o 
  -2  11   8     5629.84     5661.06     66.59 o 
  -1  11   8     1593.13     1634.22     56.94 o 
   0  11   8     7910.32     7738.19     92.12 o 
   1  11   8     1587.63     1660.84     56.22 o 
   2  11   8     5924.82     6056.04    179.71 o 
   3  11   8     1367.38     1427.81     72.56 o 
   4  11   8     3938.51     4073.05    122.47 o 
   5  11   8      845.78      932.47     67.13 o 
   6  11   8      933.09      842.83     69.96 o 
   7  11   8      337.24      390.99     70.74 o 
   8  11   8      192.14      253.95     74.42 o 
   9  11   8      423.71      296.72     83.85 o 
  10  11   8      361.86      296.39     90.87 o 
  -9  12   8     1470.41     1473.40     84.92 o 
  -8  12   8      162.30      192.63     76.49 o 
  -7  12   8     1419.66     1510.73     76.02 o 
  -6  12   8     3170.80     3109.93     89.70 o 
  -5  12   8     1835.42     1710.57     72.65 o 
  -4  12   8     3975.91     3897.84     79.29 o 
  -3  12   8      175.43      238.42     64.51 o 
  -2  12   8      396.40      381.50     57.75 o 
  -1  12   8     3319.77     3269.03     65.30 o 
   0  12   8       42.62       54.86     63.30 o 
   1  12   8     3312.60     3331.98     70.43 o 
   2  12   8      408.66      500.50     59.50 o 
   3  12   8      150.93      277.87     65.06 o 
   4  12   8     3842.56     3772.38    116.05 o 
   5  12   8     1919.04     1803.11    106.07 o 
   6  12   8     3154.27     3171.76    138.55 o 
   7  12   8     1446.45     1332.11     71.61 o 
   8  12   8      196.45      266.84     83.32 o 
   9  12   8     1461.79     1445.30     90.35 o 
  -9  13   8      111.09      133.05     74.84 o 
  -8  13   8      193.87      208.59     71.45 o 
  -7  13   8     1208.86     1154.80     78.84 o 
  -6  13   8      140.73      208.67     77.97 o 
  -5  13   8     1649.70     1656.47     80.16 o 
  -4  13   8     1165.34     1291.76     88.66 o 
  -3  13   8       58.52      131.69     67.11 o 
  -2  13   8     1289.01     1355.77     62.50 o 
  -1  13   8     1307.65     1345.26     64.75 o 
   0  13   8     7274.82     7171.81     96.42 o 
   1  13   8     1367.49     1448.00     64.15 o 
   2  13   8     1320.21     1345.70     64.31 o 
   3  13   8       59.60       71.07     68.35 o 
   4  13   8     1161.92     1247.80     77.68 o 
   5  13   8     1625.86     1611.55    102.66 o 
   6  13   8      164.18      110.11     78.75 o 
   7  13   8     1234.22     1315.28     84.87 o 
   8  13   8      190.91      257.23     94.08 o 
   9  13   8      113.53      283.57     88.02 o 
  -8  14   8      469.43      515.03     67.08 o 
  -7  14   8      242.98      320.54     79.92 o 
  -6  14   8      261.54      340.06     74.24 o 
  -5  14   8      280.54      367.36     75.77 o 
  -4  14   8      507.72      562.63     55.62 o 
  -3  14   8      535.62      619.11     62.45 o 
  -2  14   8     2341.18     2256.44     65.48 o 
  -1  14   8      209.25      230.88     63.63 o 
   0  14   8      870.42      857.58     62.87 o 
   1  14   8      196.30      188.77     60.05 o 
   2  14   8     2393.38     2380.95     75.54 o 
   3  14   8      580.03      547.09     66.54 o 
   4  14   8      508.58      565.42     78.87 o 
   5  14   8      292.38      209.44     68.26 o 
   6  14   8      288.12      338.18     70.97 o 
   7  14   8      252.50      368.56     72.78 o 
   8  14   8      479.16      483.29     83.83 o 
  -8  15   8      982.96      972.60     79.70 o 
  -7  15   8      247.18      251.16     89.80 o 
  -6  15   8      273.12      308.35     79.76 o 
  -5  15   8      500.68      637.99     90.56 o 
  -4  15   8      219.94      244.21     56.87 o 
  -3  15   8     2861.70     2993.31     79.33 o 
  -2  15   8     1939.17     1972.03     67.27 o 
  -1  15   8      315.88      395.58     66.16 o 
   0  15   8       58.77      126.93     62.67 o 
   1  15   8      278.14      353.44     70.29 o 
   2  15   8     2047.46     2086.12     67.34 o 
   3  15   8     2993.59     3019.40     76.19 o 
   4  15   8      229.52      313.52     69.68 o 
   5  15   8      511.70      642.82     92.10 o 
   6  15   8      283.56      289.27     92.70 o 
   7  15   8      246.54      171.69     83.06 o 
   8  15   8      908.31     1062.12     96.79 o 
  -7  16   8      361.89      222.37     81.63 o 
  -6  16   8       74.78      133.48     83.19 o 
  -5  16   8      182.43      296.84     70.24 o 
  -4  16   8     1591.49     1506.01     68.23 o 
  -3  16   8     1609.87     1704.83     63.48 o 
  -2  16   8     1009.03      958.39     67.44 o 
  -1  16   8      520.22      476.07     65.45 o 
   0  16   8      507.64      656.16     67.65 o 
   1  16   8      543.41      609.34     64.43 o 
   2  16   8     1024.88     1120.20     72.25 o 
   3  16   8     1661.06     1717.22     70.69 o 
   4  16   8     1505.87     1549.64     80.26 o 
   5  16   8      191.91      282.14     75.20 o 
   6  16   8       81.45       40.41    104.38 o 
   7  16   8      376.45      329.32     80.83 o 
  -6  17   8      639.40      840.88    109.76 o 
  -5  17   8       48.14       56.80     82.20 o 
  -4  17   8      428.48      581.24     72.02 o 
  -3  17   8      667.65      631.47     79.41 o 
  -2  17   8      910.87     1016.42     70.42 o 
  -1  17   8      262.32      288.97     75.46 o 
   0  17   8      419.51      408.79     69.35 o 
   1  17   8      239.68      389.35     67.36 o 
   2  17   8      832.09      984.33     61.76 o 
   3  17   8      685.44      759.48     74.75 o 
   4  17   8      414.82      448.32     71.51 o 
   5  17   8       57.01       54.34     75.85 o 
   6  17   8      675.07      745.03     87.49 o 
  -5  18   8       35.89       85.95     72.79 o 
  -4  18   8      152.92      165.93     74.24 o 
  -3  18   8      103.49      198.04     72.55 o 
  -2  18   8      164.83      337.88     80.36 o 
  -1  18   8      804.26      950.30     84.63 o 
   0  18   8      225.18      296.93     71.82 o 
   1  18   8      804.46      877.78     82.64 o 
   2  18   8      161.90      364.90     75.90 o 
   3  18   8      117.78      137.74     76.82 o 
   4  18   8      133.36      285.50    150.82 o 
   5  18   8       28.61      124.48     80.20 o 
  -4  19   8      594.40      650.54     84.30 o 
  -3  19   8      324.28      226.98     87.73 o 
  -2  19   8      176.14      358.15     68.44 o 
  -1  19   8      332.65      423.45     78.51 o 
   0  19   8        8.29      100.14     81.01 o 
   1  19   8      327.31      373.82     83.43 o 
   2  19   8      170.23      168.31     74.50 o 
   3  19   8      311.65      384.48     82.08 o 
   4  19   8      622.70      727.91     93.35 o 
  -1  20   8      477.21      507.86     76.48 o 
   0  20   8      451.13      515.40     78.21 o 
   1  20   8      446.34      392.63     75.05 o 
   2  20   8      718.43      809.11    163.75 o 
   1   0   9     3751.57     3677.32     79.47 o 
   2   0   9     2199.05     1987.74    102.54 o 
   3   0   9     4161.67     4202.36    121.15 o 
   4   0   9    10579.59    10576.90    175.69 o 
   5   0   9     2692.30     2543.56     96.62 o 
   6   0   9        5.61      -13.74     65.86 o 
   7   0   9     4903.83     4863.04    164.44 o 
   8   0   9      286.63      225.49    118.01 o 
   9   0   9      266.35      268.66     89.28 o 
  10   0   9       26.72      142.02     98.95 o 
  11   0   9     1686.15     1762.80    101.25 o 
 -11   1   9      605.18      803.13    123.13 o 
 -10   1   9     1297.86     1316.19    116.12 o 
  -9   1   9      202.32      170.12     90.63 o 
  -8   1   9     1517.70     1516.79     89.63 o 
  -7   1   9     5569.44     5411.52    218.00 o 
  -6   1   9     6736.96     6752.96    289.33 o 
  -5   1   9     4184.27     4180.56     85.98 o 
  -4   1   9     7871.09     7718.84    155.04 o 
  -3   1   9     6846.56     6766.20    121.76 o 
  -2   1   9    23977.95    25150.59    341.80 o 
  -1   1   9     1547.57     1625.50     69.76 o 
   0   1   9      353.62      266.10     69.36 o 
   1   1   9     1377.42     1479.27     67.45 o 
   2   1   9    23413.62    23697.45    219.47 o 
   3   1   9     6738.24     6585.92     95.69 o 
   4   1   9     8267.20     8171.12    111.45 o 
   5   1   9     4600.64     4455.37     94.45 o 
   6   1   9     6470.59     6417.47    165.94 o 
   7   1   9     5544.14     5461.27    129.29 o 
   8   1   9     1541.68     1573.24     90.14 o 
   9   1   9      193.06      254.22     80.27 o 
  10   1   9     1352.79     1332.79     78.16 o 
  11   1   9      599.46      444.47     91.34 o 
 -11   2   9      541.99      593.95    151.26 o 
 -10   2   9      346.26      428.38     89.83 o 
  -9   2   9      617.47      626.15     82.81 o 
  -8   2   9     2078.52     2182.64    104.52 o 
  -7   2   9     1072.79     1116.46     75.72 o 
  -6   2   9     2637.59     2563.83    114.51 o 
  -5   2   9     3837.01     3897.35    146.08 o 
  -4   2   9      439.77      360.43     61.01 o 
  -3   2   9    26294.05    26316.18    386.00 o 
  -2   2   9    24174.72    25156.46    282.75 o 
  -1   2   9    24023.83    23175.22    234.67 o 
   0   2   9      114.89      114.08     70.42 o 
   1   2   9    22859.33    22069.05   1051.68 o 
   2   2   9    24133.19    24586.97    722.22 o 
   3   2   9    26416.34    25712.95    155.70 o 
   4   2   9      331.84      360.99     84.13 o 
   5   2   9     3625.82     3619.61     89.31 o 
   6   2   9     2539.18     2549.03     81.38 o 
   7   2   9      990.74     1049.76     74.46 o 
   8   2   9     2077.49     2153.05     78.53 o 
   9   2   9      659.70      536.26     84.25 o 
  10   2   9      386.27      601.94    110.01 o 
  11   2   9      539.30      469.45     96.78 o 
 -11   3   9      908.26     1103.69    222.29 o 
 -10   3   9     1442.09     1542.91     93.21 o 
  -9   3   9      612.45      533.86     91.92 o 
  -8   3   9     2940.08     2996.21     93.80 o 
  -7   3   9     5246.55     4928.92    140.76 o 
  -6   3   9     2387.38     2402.06     90.44 o 
  -5   3   9     1665.27     1589.80     81.75 o 
  -4   3   9     4667.11     4644.00    111.90 o 
  -3   3   9    10354.43    10387.71    162.88 o 
  -2   3   9      322.51      354.30     56.61 o 
  -1   3   9     3726.94     3787.60     84.81 o 
   0   3   9     4034.55     4006.01     88.85 o 
   1   3   9     3398.52     3390.93    124.87 o 
   2   3   9      332.20      422.16     82.86 o 
   3   3   9    10261.86    10231.15    112.45 o 
   4   3   9     4476.44     4171.52    122.15 o 
   5   3   9     1615.45     1619.44     75.83 o 
   6   3   9     2150.64     2190.18     80.39 o 
   7   3   9     5227.15     4890.80     90.82 o 
   8   3   9     2992.03     3002.85     84.75 o 
   9   3   9      553.94      587.56     92.66 o 
  10   3   9     1444.54     1428.15    121.22 o 
  11   3   9      871.69      806.81     98.83 o 
 -11   4   9      639.36      623.62     97.74 o 
 -10   4   9      811.46      942.48    116.87 o 
  -9   4   9      305.69      357.40     84.42 o 
  -8   4   9     1029.95     1105.20     73.23 o 
  -7   4   9     3616.54     3577.17    102.22 o 
  -6   4   9     4483.87     4246.32    161.89 o 
  -5   4   9      921.53      951.61     70.33 o 
  -4   4   9     2294.51     2279.89     75.17 o 
  -3   4   9     4320.70     4462.48    115.91 o 
  -2   4   9     8641.91     8474.75    214.76 o 
  -1   4   9     2251.03     2035.33     69.67 o 
   0   4   9     4909.20     4821.67     79.64 o 
   1   4   9     2539.32     2477.69     61.79 o 
   2   4   9     8683.93     8347.28    146.97 o 
   3   4   9     4359.35     4369.44     82.24 o 
   4   4   9     2261.25     2385.78     75.90 o 
   5   4   9      912.37      974.34     62.19 o 
   6   4   9     4610.96     4354.45     75.24 o 
   7   4   9     3927.35     3749.17     80.93 o 
   8   4   9      997.48     1086.39     76.87 o 
   9   4   9      245.35      278.51     71.39 o 
  10   4   9      731.80      672.48     92.55 o 
  11   4   9      635.19      653.02     98.15 o 
 -11   5   9      504.87      510.98     97.99 o 
 -10   5   9      127.51      209.02    100.90 o 
  -9   5   9        0.33       81.94     82.57 o 
  -8   5   9      757.84      738.07     76.10 o 
  -7   5   9     1961.32     1963.38     64.42 o 
  -6   5   9     5308.76     5395.40    120.89 o 
  -5   5   9     3875.77     3938.23    115.48 o 
  -4   5   9     3618.61     3743.65     81.92 o 
  -3   5   9     3093.29     3102.39     85.37 o 
  -2   5   9    11609.53    11667.56    115.68 o 
  -1   5   9     5607.49     5361.88    140.60 o 
   0   5   9    12746.00    12663.69    141.53 o 
   1   5   9     5757.32     5440.71     81.24 o 
   2   5   9    11651.13    11457.99    117.14 o 
   3   5   9     2981.27     3095.81     73.31 o 
   4   5   9     3631.47     3645.02     87.00 o 
   5   5   9     3708.74     3741.20     75.88 o 
   6   5   9     5510.58     5497.32    180.09 o 
   7   5   9     1894.18     1802.73     66.35 o 
   8   5   9      781.96      709.77     72.59 o 
   9   5   9        0.34       22.00     84.30 o 
  10   5   9      126.82       56.92     75.35 o 
  11   5   9      495.96      575.54     98.73 o 
 -11   6   9     1021.76     1135.45     80.62 o 
 -10   6   9      461.41      465.36     92.02 o 
  -9   6   9      817.56      898.63     74.92 o 
  -8   6   9      160.66       77.45     68.85 o 
  -7   6   9     4229.89     4307.63    138.55 o 
  -6   6   9     1395.24     1408.31     58.64 o 
  -5   6   9     6888.38     6979.57    163.16 o 
  -4   6   9     3775.82     3931.82     75.96 o 
  -3   6   9    12482.52    12555.67    331.74 o 
  -2   6   9     1272.01     1345.71     72.09 o 
  -1   6   9     8028.91     8213.19     85.44 o 
   0   6   9     9005.34     9372.98    138.32 o 
   1   6   9     7675.02     7747.14    164.69 o 
   2   6   9     1305.66     1285.94     75.36 o 
   3   6   9    12509.60    12091.87    104.29 o 
   4   6   9     3715.64     3691.82     68.31 o 
   5   6   9     6710.20     6316.32     87.10 o 
   6   6   9     1311.60     1337.08     66.44 o 
   7   6   9     4155.88     4197.43     78.81 o 
   8   6   9      152.69       79.34     69.11 o 
   9   6   9      888.09      801.47     83.71 o 
  10   6   9      457.34      412.81    103.97 o 
  11   6   9      988.30     1022.25    101.76 o 
 -11   7   9      160.43      225.91     93.36 o 
 -10   7   9     1386.07     1379.24     76.37 o 
  -9   7   9      182.36      189.43     70.99 o 
  -8   7   9     2939.72     2975.32     93.15 o 
  -7   7   9     1457.63     1424.67     60.79 o 
  -6   7   9     4109.39     4171.08    114.10 o 
  -5   7   9      347.79      376.56     60.27 o 
  -4   7   9     5497.99     5509.79    176.28 o 
  -3   7   9     3693.41     3634.23     82.53 o 
  -2   7   9     6130.09     6062.48     76.74 o 
  -1   7   9     1795.56     1850.03     69.28 o 
   0   7   9       87.59      111.72     56.62 o 
   1   7   9     1770.12     1756.92     72.65 o 
   2   7   9     6032.98     5964.97     87.08 o 
   3   7   9     3803.90     3613.83     77.06 o 
   4   7   9     5335.43     5201.90     83.22 o 
   5   7   9      304.55      302.56     69.08 o 
   6   7   9     3817.82     3813.27     78.66 o 
   7   7   9     1486.64     1369.26     75.04 o 
   8   7   9     2867.75     2682.84     82.55 o 
   9   7   9      193.27      225.48     82.79 o 
  10   7   9     1435.11     1198.22     87.94 o 
  11   7   9      168.58      153.48    103.77 o 
 -10   8   9      375.14      466.54     70.15 o 
  -9   8   9      940.23      982.84     63.83 o 
  -8   8   9      284.25      300.22     58.68 o 
  -7   8   9     1793.74     1983.48     91.40 o 
  -6   8   9     2066.19     2216.37     70.96 o 
  -5   8   9     1167.27     1175.81     63.39 o 
  -4   8   9     2934.33     2951.67     72.32 o 
  -3   8   9     5775.57     5959.12    160.65 o 
  -2   8   9      637.03      702.70     62.14 o 
  -1   8   9     3797.70     3785.05     72.32 o 
   0   8   9      105.37       96.21     65.41 o 
   1   8   9     3801.79     3726.44     69.43 o 
   2   8   9      721.79      742.91     60.26 o 
   3   8   9     5816.00     5639.87     88.53 o 
   4   8   9     2901.94     2772.55     68.52 o 
   5   8   9     1295.26     1222.42     68.77 o 
   6   8   9     2111.39     2151.85     75.91 o 
   7   8   9     1919.59     2047.83     86.23 o 
   8   8   9      325.66      376.46     85.65 o 
   9   8   9      878.95      806.23     80.80 o 
  10   8   9      363.12      308.98     86.06 o 
 -10   9   9      283.18      308.22     81.83 o 
  -9   9   9       78.92       18.75     71.82 o 
  -8   9   9      189.58      276.70     59.92 o 
  -7   9   9     1647.34     1599.45     60.81 o 
  -6   9   9      823.25      723.20     59.12 o 
  -5   9   9     2564.99     2567.83     86.30 o 
  -4   9   9     4538.78     4517.70    113.30 o 
  -3   9   9      482.88      434.64     70.34 o 
  -2   9   9     6423.44     6420.10    178.17 o 
  -1   9   9     6518.76     6678.74     88.94 o 
   0   9   9    10372.42    10318.81    261.84 o 
   1   9   9     6598.27     6767.24     70.53 o 
   2   9   9     6177.16     6112.15    137.97 o 
   3   9   9      523.35      602.36     58.38 o 
   4   9   9     4590.83     4506.96     70.88 o 
   5   9   9     2462.49     2491.03     83.28 o 
   6   9   9      882.19      747.29     91.45 o 
   7   9   9     1636.53     1647.12     88.76 o 
   8   9   9      187.98      291.19     87.08 o 
   9   9   9       69.11      169.78     74.08 o 
  10   9   9      269.04      248.16    106.55 o 
 -10  10   9      986.21      995.55     75.15 o 
  -9  10   9      597.48      535.01     67.18 o 
  -8  10   9      354.28      480.24     74.61 o 
  -7  10   9     2085.05     2027.88     73.78 o 
  -6  10   9     2534.15     2506.70     88.01 o 
  -5  10   9     3562.97     3425.06    124.83 o 
  -4  10   9     1329.74     1328.18     65.17 o 
  -3  10   9     1239.68     1221.78     65.47 o 
  -2  10   9     1259.98     1109.54     75.61 o 
  -1  10   9      642.74      671.15     65.26 o 
   0  10   9     6743.94     6934.53    145.54 o 
   1  10   9      614.51      639.47     57.42 o 
   2  10   9     1078.26     1083.00     56.69 o 
   3  10   9     1274.94     1243.86     58.95 o 
   4  10   9     1161.01     1206.19     63.87 o 
   5  10   9     3539.72     3490.18     71.46 o 
   6  10   9     2530.82     2334.58     78.77 o 
   7  10   9     1994.38     1921.39     79.91 o 
   8  10   9      357.11      430.68     82.33 o 
   9  10   9      584.47      583.54     80.90 o 
  10  10   9      957.70      870.17     91.65 o 
  -9  11   9       14.38       48.67     87.01 o 
  -8  11   9      431.10      510.77     82.61 o 
  -7  11   9      491.71      548.91     64.80 o 
  -6  11   9     1301.20     1378.95     63.80 o 
  -5  11   9     1572.44     1675.81     64.99 o 
  -4  11   9     1198.99     1151.95     66.93 o 
  -3  11   9     4912.21     4600.58    154.12 o 
  -2  11   9     4380.46     4306.60    110.52 o 
  -1  11   9     4564.27     4492.06     95.11 o 
   0  11   9     2441.52     2352.67     77.05 o 
   1  11   9     4617.10     4588.78     87.78 o 
   2  11   9     4415.32     4432.91    101.58 o 
   3  11   9     5078.04     5049.69    118.99 o 
   4  11   9     1302.15     1300.29     68.64 o 
   5  11   9     1415.61     1309.69     62.86 o 
   6  11   9     1256.58     1213.69     78.06 o 
   7  11   9      483.63      490.07    108.32 o 
   8  11   9      445.25      396.60     88.03 o 
   9  11   9        8.79        7.93     85.55 o 
  -9  12   9      414.44      505.66     79.88 o 
  -8  12   9      823.94      917.35     74.98 o 
  -7  12   9      363.91      411.21     81.52 o 
  -6  12   9     1737.99     1912.16     79.02 o 
  -5  12   9      286.80      299.75     60.85 o 
  -4  12   9     1481.39     1586.58     80.98 o 
  -3  12   9     3161.27     3083.79     93.20 o 
  -2  12   9     1450.82     1436.92     73.10 o 
  -1  12   9        8.58       -6.65     56.74 o 
   0  12   9     1454.60     1541.10     68.87 o 
   1  12   9       17.54       77.07     59.23 o 
   2  12   9     1334.49     1299.87     63.26 o 
   3  12   9     3187.31     3275.35     77.86 o 
   4  12   9     1486.16     1412.81     75.86 o 
   5  12   9      261.62      358.95     64.95 o 
   6  12   9     1763.51     1617.01     67.17 o 
   7  12   9      368.29      341.08     79.92 o 
   8  12   9      778.21      833.42     91.07 o 
   9  12   9      412.68      382.44    153.20 o 
  -8  13   9      213.75      228.72     65.64 o 
  -7  13   9       17.56       63.07     68.34 o 
  -6  13   9      873.61      911.87     74.38 o 
  -5  13   9      318.80      417.07     76.54 o 
  -4  13   9      937.97     1103.87     63.07 o 
  -3  13   9     1329.49     1302.99     58.90 o 
  -2  13   9     1898.80     1855.07     70.89 o 
  -1  13   9     1897.24     1926.55     67.31 o 
   0  13   9     1267.58     1390.12     67.25 o 
   1  13   9     1830.76     1952.73     68.66 o 
   2  13   9     1752.79     1873.76     88.91 o 
   3  13   9     1314.23     1399.00     64.82 o 
   4  13   9      896.40     1000.19     63.78 o 
   5  13   9      270.48      174.46     71.81 o 
   6  13   9      879.56      937.48     76.64 o 
   7  13   9       18.08       25.25     77.66 o 
   8  13   9      188.68      182.28     80.83 o 
  -8  14   9      212.41      277.31     74.94 o 
  -7  14   9     1328.00     1322.19     71.24 o 
  -6  14   9      512.85      540.98     71.95 o 
  -5  14   9     2228.69     2406.79    129.69 o 
  -4  14   9     1189.37     1203.08     72.40 o 
  -3  14   9     1177.60     1344.07     68.35 o 
  -2  14   9      257.77      260.02     74.65 o 
  -1  14   9     1157.66     1192.91     79.83 o 
   0  14   9      250.35      338.03     73.67 o 
   1  14   9     1220.51     1322.89     66.95 o 
   2  14   9      275.32      238.90     69.89 o 
   3  14   9     1090.36     1208.32    115.88 o 
   4  14   9     1222.17     1121.19     97.05 o 
   5  14   9     2199.70     2124.20     79.38 o 
   6  14   9      572.99      535.16     74.14 o 
   7  14   9     1365.81     1263.45    124.68 o 
   8  14   9      196.03      181.79     79.36 o 
  -7  15   9      468.14      408.61     77.10 o 
  -6  15   9      270.99      244.80     70.92 o 
  -5  15   9       59.78       -9.24     82.98 o 
  -4  15   9     1750.02     1798.81     88.45 o 
  -3  15   9       38.38      118.23     67.61 o 
  -2  15   9     1545.84     1716.20     85.30 o 
  -1  15   9      330.91      481.88     72.27 o 
   0  15   9     1930.14     1966.09     77.31 o 
   1  15   9      311.40      327.74     63.37 o 
   2  15   9     1727.99     1718.66     71.47 o 
   3  15   9       34.63      241.55    102.44 o 
   4  15   9     1737.21     1750.26     74.07 o 
   5  15   9       59.28      219.85     84.08 o 
   6  15   9      257.03      280.38     74.23 o 
   7  15   9      472.37      461.75     74.95 o 
  -7  16   9      120.98      210.31     84.95 o 
  -6  16   9      238.81      311.24     72.20 o 
  -5  16   9       14.68       34.92     79.47 o 
  -4  16   9       62.20      210.91     68.00 o 
  -3  16   9      538.47      659.85     73.11 o 
  -2  16   9     1311.48     1355.37     77.00 o 
  -1  16   9     1569.73     1495.14     84.37 o 
   0  16   9       92.44      219.22     67.84 o 
   1  16   9     1493.05     1570.54     64.64 o 
   2  16   9     1249.42     1234.53     88.42 o 
   3  16   9      526.06      537.85     77.54 o 
   4  16   9       79.04       -0.89    100.51 o 
   5  16   9       11.85        8.55     86.17 o 
   6  16   9      208.54      368.35     77.30 o 
   7  16   9      118.41      207.16    102.12 o 
  -6  17   9      258.37      418.34     82.28 o 
  -5  17   9      218.52      213.14     90.16 o 
  -4  17   9      314.30      301.95     76.24 o 
  -3  17   9      812.29      878.91     68.10 o 
  -2  17   9      182.98      238.47     69.32 o 
  -1  17   9      205.89      208.54     78.20 o 
   0  17   9        1.24      254.90     78.21 o 
   1  17   9      221.65      172.90     82.61 o 
   2  17   9      159.06      192.00     88.78 o 
   3  17   9      751.32      784.69     76.75 o 
   4  17   9      323.91      435.48     88.99 o 
   5  17   9      196.78      180.85     83.87 o 
   6  17   9      263.58      290.04     83.98 o 
  -5  18   9      445.16      504.60     89.34 o 
  -4  18   9      538.60      562.54     80.35 o 
  -3  18   9      561.85      631.19     79.51 o 
  -2  18   9      746.68      801.00     74.46 o 
  -1  18   9      350.82      588.48     93.75 o 
   0  18   9      568.79      616.88     79.95 o 
   1  18   9      341.46      283.95     70.78 o 
   2  18   9      696.05      722.82     85.16 o 
   3  18   9      522.95      648.75     85.39 o 
   4  18   9      562.60      554.41     87.07 o 
   5  18   9      479.94      530.96    118.83 o 
  -3  19   9      303.01      280.48     79.65 o 
  -2  19   9      412.37      374.79     86.97 o 
  -1  19   9       71.51      254.56     75.36 o 
   0  19   9      225.11      202.15     74.49 o 
   1  19   9       66.19       89.60     69.90 o 
   2  19   9      436.61      553.59     95.48 o 
   3  19   9      316.14      513.36     82.96 o 
   0   0  10    13120.66    12844.05    190.42 o 
   1   0  10    45539.66    42984.81   2108.10 o 
   2   0  10    19216.80    19932.43    580.19 o 
   3   0  10     7574.18     7126.18    122.31 o 
   4   0  10      209.20      206.66     74.23 o 
   5   0  10     3141.90     3147.30    116.81 o 
   6   0  10     6600.79     6442.00    288.45 o 
   7   0  10       40.43      118.56     87.70 o 
   8   0  10      748.68      829.39     83.78 o 
   9   0  10      428.77      409.78    106.50 o 
  10   0  10       39.00     -155.83    156.55 o 
  11   0  10       75.07      406.55    127.10 o 
 -11   1  10      499.88      521.88     96.09 o 
 -10   1  10     1920.58     2180.44    120.12 o 
  -9   1  10      868.91      900.62     90.48 o 
  -8   1  10     3095.34     3189.00    103.51 o 
  -7   1  10      538.85      533.89     75.70 o 
  -6   1  10     5829.41     5826.31    162.12 o 
  -5   1  10     1432.15     1529.72     81.01 o 
  -4   1  10     2273.58     2334.14     93.41 o 
  -3   1  10    12118.73    12340.71    377.85 o 
  -2   1  10     2822.54     2728.25     85.55 o 
  -1   1  10     4667.92     4690.01     90.35 o 
   0   1  10      505.74      486.55     64.09 o 
   1   1  10     4736.68     4746.13     84.62 o 
   2   1  10     2888.36     2952.85    129.59 o 
   3   1  10    12294.84    11545.93    109.17 o 
   4   1  10     2294.30     2354.05     75.20 o 
   5   1  10     1257.49     1192.89     72.83 o 
   6   1  10     5898.28     5709.62     94.62 o 
   7   1  10      549.54      478.63     78.48 o 
   8   1  10     3054.06     3050.25     83.57 o 
   9   1  10      868.72      881.41     91.51 o 
  10   1  10     1965.17     1898.93     90.65 o 
  11   1  10      532.24      600.87     97.36 o 
 -11   2  10      440.54      342.48    149.52 o 
 -10   2  10     1311.40     1464.68    104.56 o 
  -9   2  10      339.16      377.28     90.51 o 
  -8   2  10      235.40      271.70     82.02 o 
  -7   2  10     5013.73     5076.16    168.37 o 
  -6   2  10     6459.52     6122.73    169.55 o 
  -5   2  10      618.89      616.53     72.68 o 
  -4   2  10      465.10      480.56     75.95 o 
  -3   2  10     2420.38     2361.43     77.20 o 
  -2   2  10     2555.47     2665.55     93.63 o 
  -1   2  10    10025.47    10315.32    106.85 o 
   0   2  10     1713.51     1748.18     77.44 o 
   1   2  10    10382.21    10530.66    379.98 o 
   2   2  10     2424.02     2538.97    115.64 o 
   3   2  10     2390.00     2327.67     75.73 o 
   4   2  10      555.20      596.85     67.29 o 
   5   2  10      599.47      576.06     70.19 o 
   6   2  10     6319.99     6247.78    135.23 o 
   7   2  10     4799.94     4875.24     95.31 o 
   8   2  10      256.94      264.39     81.18 o 
   9   2  10      364.54      472.18     78.55 o 
  10   2  10     1323.78     1196.12     84.25 o 
  11   2  10      430.02      447.60     84.85 o 
 -11   3  10      313.23      325.27    109.04 o 
 -10   3  10     1447.82     1309.11    103.70 o 
  -9   3  10      549.20      700.49    108.91 o 
  -8   3  10      669.34      852.97     76.41 o 
  -7   3  10       27.17       85.15     63.88 o 
  -6   3  10     4654.23     4500.35    110.41 o 
  -5   3  10     3642.17     3621.87     90.10 o 
  -4   3  10     5281.41     5388.78    150.73 o 
  -3   3  10     7699.16     7626.39     91.02 o 
  -2   3  10    29534.27    29888.72    333.85 o 
  -1   3  10      955.32      916.18     69.84 o 
   0   3  10     7122.10     7178.40    392.58 o 
   1   3  10     1033.54     1080.44     93.47 o 
   2   3  10    28911.82    28670.69    448.71 o 
   3   3  10     7697.38     7566.56     98.00 o 
   4   3  10     5840.08     5799.50    166.53 o 
   5   3  10     3376.53     3392.32    141.02 o 
   6   3  10     4662.47     4674.50    149.85 o 
   7   3  10       29.93       52.18     68.45 o 
   8   3  10      569.03      718.74     64.97 o 
   9   3  10      543.56      558.50     72.19 o 
  10   3  10     1488.21     1357.29     86.75 o 
  11   3  10      336.04      328.27     90.90 o 
 -11   4  10      293.08      534.78    128.28 o 
 -10   4  10      223.54      231.11     83.50 o 
  -9   4  10      892.63      837.80    111.03 o 
  -8   4  10      225.38      298.88     89.33 o 
  -7   4  10     4092.18     4143.74    123.64 o 
  -6   4  10     3314.92     3294.60    114.58 o 
  -5   4  10     5692.40     5662.59    222.11 o 
  -4   4  10     2282.84     2409.95     69.87 o 
  -3   4  10     8494.33     8450.36    269.20 o 
  -2   4  10     1617.58     1591.03     69.30 o 
  -1   4  10    34251.33    35603.78    727.24 o 
   0   4  10      224.73      253.21     57.44 o 
   1   4  10    33134.45    33463.45    759.38 o 
   2   4  10     1804.76     1796.62     68.14 o 
   3   4  10     8568.95     8297.37    130.87 o 
   4   4  10     2407.54     2439.29     97.52 o 
   5   4  10     6071.65     5765.03    146.01 o 
   6   4  10     3302.86     3366.81     76.81 o 
   7   4  10     3872.16     4079.60     91.62 o 
   8   4  10      240.09      183.54     75.98 o 
   9   4  10      879.87      917.38     88.92 o 
  10   4  10      210.53      266.17     90.95 o 
  11   4  10      323.85      410.58     84.84 o 
 -11   5  10      507.40      485.88    111.75 o 
 -10   5  10     2290.33     2292.56    156.72 o 
  -9   5  10      107.70      397.32    146.73 o 
  -8   5  10     1106.13     1349.81     88.63 o 
  -7   5  10     1795.44     1699.34     83.73 o 
  -6   5  10     4830.91     4863.44    134.38 o 
  -5   5  10      570.06      603.46     70.84 o 
  -4   5  10     5439.78     5340.23     84.93 o 
  -3   5  10     9103.90     8851.61    116.64 o 
  -2   5  10     5503.37     5610.02     79.90 o 
  -1   5  10     4660.06     4773.29    134.31 o 
   0   5  10      668.89      732.90     63.62 o 
   1   5  10     4765.59     4897.69    116.16 o 
   2   5  10     5345.24     5338.19     84.37 o 
   3   5  10     8981.03     8634.67     88.63 o 
   4   5  10     5639.32     5588.56     88.15 o 
   5   5  10      682.17      725.42     59.07 o 
   6   5  10     4932.30     4783.76     84.86 o 
   7   5  10     1809.13     1786.72     78.59 o 
   8   5  10     1116.09     1166.11     71.23 o 
   9   5  10      117.56      111.98     78.59 o 
  10   5  10     2266.50     2316.86    109.39 o 
  11   5  10      517.03      487.89     80.70 o 
 -11   6  10       30.95       95.05    113.52 o 
 -10   6  10      473.27      636.08    121.33 o 
  -9   6  10      964.61      983.55     94.41 o 
  -8   6  10      352.56      470.18     99.08 o 
  -7   6  10     2187.06     2323.17     72.87 o 
  -6   6  10     6414.47     6654.71    188.24 o 
  -5   6  10      168.06      224.45     72.63 o 
  -4   6  10      465.55      493.06     63.41 o 
  -3   6  10      614.63      649.87     69.51 o 
  -2   6  10     9128.63     8938.62    178.06 o 
  -1   6  10     3893.51     3869.63     90.13 o 
   0   6  10    12279.97    12541.96    277.65 o 
   1   6  10     3989.17     4077.79     99.85 o 
   2   6  10     9036.02     8796.03    102.18 o 
   3   6  10      600.44      693.85     70.39 o 
   4   6  10      550.26      555.73     61.34 o 
   5   6  10      174.09      190.41     67.35 o 
   6   6  10     6162.73     5991.98    127.16 o 
   7   6  10     2047.06     2072.07     99.90 o 
   8   6  10      390.00      444.84     73.01 o 
   9   6  10      961.02     1133.73     86.37 o 
  10   6  10      476.99      577.23     86.74 o 
  11   6  10       41.34      130.24    113.42 o 
 -10   7  10      192.64      311.10     95.37 o 
  -9   7  10      213.73      163.97     76.05 o 
  -8   7  10      331.36      427.92     78.14 o 
  -7   7  10      453.13      472.40     64.78 o 
  -6   7  10      206.28      383.13     73.07 o 
  -5   7  10     5750.82     5814.00    213.99 o 
  -4   7  10     1860.16     1808.69     71.57 o 
  -3   7  10     6432.15     6528.65    120.72 o 
  -2   7  10    10276.37     9614.46    101.11 o 
  -1   7  10     6095.29     6150.76     77.20 o 
   0   7  10    12011.63    11571.99    136.92 o 
   1   7  10     6176.02     6396.15    138.61 o 
   2   7  10    10236.29     9948.53    112.09 o 
   3   7  10     6601.85     6476.58     96.33 o 
   4   7  10     2073.29     2075.86     71.25 o 
   5   7  10     5544.95     5551.43     80.61 o 
   6   7  10      184.70      177.10     65.74 o 
   7   7  10      458.40      397.03     67.24 o 
   8   7  10      305.98      289.75     70.64 o 
   9   7  10      210.33      267.20     73.33 o 
  10   7  10      188.34      124.14     96.16 o 
 -10   8  10      486.36      465.98     78.38 o 
  -9   8  10     1445.08     1553.72     98.22 o 
  -8   8  10      755.47      765.42     73.45 o 
  -7   8  10     5148.95     5232.64    105.59 o 
  -6   8  10     3599.68     3613.55     62.70 o 
  -5   8  10     1052.22     1001.99     67.68 o 
  -4   8  10     1168.34     1305.89     70.99 o 
  -3   8  10     4617.23     4688.50     93.31 o 
  -2   8  10     1383.56     1352.15     69.66 o 
  -1   8  10     3725.90     3844.42     72.80 o 
   0   8  10     6616.71     6644.90     82.57 o 
   1   8  10     3706.94     3762.09     76.47 o 
   2   8  10     1330.58     1422.69     76.42 o 
   3   8  10     4886.33     4587.86     79.34 o 
   4   8  10     1168.59     1230.25     76.24 o 
   5   8  10     1263.13     1143.38     78.19 o 
   6   8  10     3724.03     3536.33     73.42 o 
   7   8  10     5091.05     5053.03     88.60 o 
   8   8  10      756.58      759.77     69.18 o 
   9   8  10     1435.20     1315.60    102.25 o 
  10   8  10      467.03      465.45    104.77 o 
 -10   9  10      678.17      735.20     86.80 o 
  -9   9  10       55.20       20.89     64.13 o 
  -8   9  10      602.74      584.00     56.44 o 
  -7   9  10      341.41      375.79     59.88 o 
  -6   9  10      277.90      402.79     66.62 o 
  -5   9  10     3609.94     3636.39    113.07 o 
  -4   9  10     3110.03     2955.40    112.87 o 
  -3   9  10     1174.46     1125.77     74.49 o 
  -2   9  10     8171.87     8091.15    192.97 o 
  -1   9  10      384.36      404.85     61.06 o 
   0   9  10     3180.54     3203.58    106.85 o 
   1   9  10      439.24      514.62     65.25 o 
   2   9  10     7935.58     7992.76    127.61 o 
   3   9  10     1016.05      930.41     70.94 o 
   4   9  10     3344.21     3078.23     90.49 o 
   5   9  10     3550.89     3391.29     74.91 o 
   6   9  10      251.30      258.32     85.75 o 
   7   9  10      364.27      496.85     79.00 o 
   8   9  10      570.46      470.27     74.13 o 
   9   9  10       45.58       83.06     84.18 o 
  10   9  10      665.73      807.98    112.84 o 
  -9  10  10      365.68      400.70     80.51 o 
  -8  10  10      223.19      281.33     71.47 o 
  -7  10  10     1073.67     1129.64     61.94 o 
  -6  10  10     1355.38     1437.10     63.33 o 
  -5  10  10     2244.06     2257.29     70.04 o 
  -4  10  10      488.38      569.02     64.76 o 
  -3  10  10     1499.17     1525.89     98.69 o 
  -2  10  10     3427.48     3313.39     81.08 o 
  -1  10  10     2877.52     2875.14     90.88 o 
   0  10  10       53.97        6.59     52.52 o 
   1  10  10     2760.46     2685.51     74.26 o 
   2  10  10     3605.06     3499.20     78.22 o 
   3  10  10     1399.84     1378.11     96.05 o 
   4  10  10      609.17      667.77     73.42 o 
   5  10  10     2187.57     2081.05     77.83 o 
   6  10  10     1264.26     1346.08     77.64 o 
   7  10  10     1037.44     1020.94     85.97 o 
   8  10  10      197.71      262.77     85.44 o 
   9  10  10      352.34      367.53     81.19 o 
  -9  11  10       48.12      119.06     77.09 o 
  -8  11  10      152.27      185.43     72.95 o 
  -7  11  10       10.16       -7.93     69.15 o 
  -6  11  10      584.10      476.56     70.95 o 
  -5  11  10      170.16      263.03     59.50 o 
  -4  11  10     2701.93     2843.97     95.82 o 
  -3  11  10      424.58      300.16     68.99 o 
  -2  11  10     5944.99     5922.97    121.28 o 
  -1  11  10     1936.68     1944.17     73.28 o 
   0  11  10    11905.97    11749.35    406.06 o 
   1  11  10     1955.44     1987.21     62.40 o 
   2  11  10     6344.82     6360.15    244.26 o 
   3  11  10      355.65      342.40     64.44 o 
   4  11  10     2430.69     2621.44     72.65 o 
   5  11  10      169.13      233.48     75.38 o 
   6  11  10      559.76      511.08     71.31 o 
   7  11  10       18.43       31.85     72.79 o 
   8  11  10      170.47      193.76     90.80 o 
   9  11  10       54.05       31.28     94.43 o 
  -9  12  10     1421.53     1375.76     75.76 o 
  -8  12  10      190.28      335.91     70.21 o 
  -7  12  10     3609.04     3400.15    116.90 o 
  -6  12  10     1812.90     1982.50    103.83 o 
  -5  12  10      402.45      556.53     75.95 o 
  -4  12  10      317.71      423.18     73.30 o 
  -3  12  10      695.14      680.36     73.96 o 
  -2  12  10     1171.53     1184.07     78.46 o 
  -1  12  10     2418.25     2372.21     77.28 o 
   0  12  10     1930.78     1876.43     63.83 o 
   1  12  10     2359.51     2281.93     80.35 o 
   2  12  10     1251.56     1225.68     69.56 o 
   3  12  10      574.67      650.33     61.03 o 
   4  12  10      352.24      362.01     63.29 o 
   5  12  10      390.32      465.13     62.90 o 
   6  12  10     1769.38     1679.40     82.68 o 
   7  12  10     3637.58     3198.01    287.27 o 
   8  12  10      209.93      292.27     83.70 o 
   9  12  10     1431.76     1352.27    101.39 o 
  -8  13  10       87.81      115.65     69.50 o 
  -7  13  10      484.14      593.24     80.47 o 
  -6  13  10      349.53      272.94     76.00 o 
  -5  13  10      644.98      701.95     70.28 o 
  -4  13  10      224.07      424.38     69.63 o 
  -3  13  10     1170.17     1240.27     77.28 o 
  -2  13  10     3092.50     2963.23     76.31 o 
  -1  13  10      753.40      772.65     69.77 o 
   0  13  10     3338.58     3391.42    100.65 o 
   1  13  10      656.62      717.28     60.44 o 
   2  13  10     3058.87     3015.71     88.60 o 
   3  13  10     1179.37     1236.81     71.41 o 
   4  13  10      153.70      203.27     66.83 o 
   5  13  10      646.32      716.51     69.73 o 
   6  13  10      332.08      399.58     86.95 o 
   7  13  10      453.72      603.90     79.14 o 
   8  13  10       73.89      113.84     95.44 o 
  -8  14  10      564.81      579.13     71.60 o 
  -7  14  10      100.06        7.13     72.79 o 
  -6  14  10      308.07      280.38     73.27 o 
  -5  14  10      438.35      479.93     70.97 o 
  -4  14  10     1189.48     1312.17     75.04 o 
  -3  14  10      452.61      554.45     68.14 o 
  -2  14  10     1205.87     1294.10     70.40 o 
  -1  14  10      981.81      932.40     68.43 o 
   0  14  10     2144.75     2116.26     62.94 o 
   1  14  10     1095.78     1113.17     60.74 o 
   2  14  10     1191.69     1274.80     62.05 o 
   3  14  10      463.62      573.57     74.34 o 
   4  14  10     1150.88     1221.86     77.03 o 
   5  14  10      421.46      532.21     94.30 o 
   6  14  10      335.12      393.87     70.27 o 
   7  14  10       98.85      164.92    109.11 o 
   8  14  10      517.65      508.80    102.57 o 
  -7  15  10      175.59      113.45     72.92 o 
  -6  15  10      276.28      143.64     76.26 o 
  -5  15  10      352.76      346.02     69.41 o 
  -4  15  10      477.97      459.53     72.97 o 
  -3  15  10     1655.90     1671.16     85.68 o 
  -2  15  10     1428.78     1430.97     71.79 o 
  -1  15  10       47.84       38.94     67.45 o 
   0  15  10     1391.43     1446.34     72.73 o 
   1  15  10       43.88       62.81     64.14 o 
   2  15  10     1468.01     1631.69     70.73 o 
   3  15  10     1724.20     1709.35     79.34 o 
   4  15  10      435.03      340.45     77.78 o 
   5  15  10      337.17      338.49     80.08 o 
   6  15  10      290.26      313.80     88.36 o 
   7  15  10      155.66      356.67     92.51 o 
  -6  16  10      342.78      332.88     75.78 o 
  -5  16  10      457.41      512.59     88.74 o 
  -4  16  10      415.30      558.77     75.21 o 
  -3  16  10      472.72      469.33     80.92 o 
  -2  16  10      314.18      446.14     67.39 o 
  -1  16  10     1513.86     1400.60    100.15 o 
   0  16  10      616.62      653.52     61.98 o 
   1  16  10     1507.73     1414.81     68.95 o 
   2  16  10      283.22      307.90     72.06 o 
   3  16  10      455.67      413.58     70.28 o 
   4  16  10      438.20      415.26     70.68 o 
   5  16  10      423.08      445.54     74.72 o 
   6  16  10      338.38      351.66    115.87 o 
  -5  17  10       65.24      211.12     92.07 o 
  -4  17  10      469.95      680.20     84.61 o 
  -3  17  10      494.22      516.18     75.63 o 
  -2  17  10      650.06      755.65     94.95 o 
  -1  17  10      169.81      205.41    125.74 o 
   0  17  10     1836.31     1819.12     75.83 o 
   1  17  10      180.27      234.40     66.00 o 
   2  17  10      669.53      748.99     70.74 o 
   3  17  10      470.22      394.23     81.69 o 
   4  17  10      424.36      563.86     78.83 o 
   5  17  10       58.48      150.06     90.40 o 
  -4  18  10      260.18      339.53     95.05 o 
  -3  18  10      310.98      290.40     80.16 o 
  -2  18  10      432.31      562.54     99.71 o 
  -1  18  10      514.28      713.58     73.90 o 
   0  18  10      144.00      182.67     78.20 o 
   1  18  10      491.99      557.65     68.03 o 
   2  18  10      440.92      405.81     84.35 o 
   3  18  10      319.30      384.96     92.09 o 
   4  18  10      254.05      315.43     94.35 o 
  -2  19  10        8.07       12.62     82.58 o 
  -1  19  10      117.60       65.69    115.50 o 
   0  19  10        0.49      116.42     92.69 o 
   1  19  10      116.97      206.43     77.98 o 
   2  19  10       12.10       68.15    146.58 o 
   1   0  11     2020.02     1935.51     73.83 o 
   2   0  11    14303.29    13607.35    337.94 o 
   3   0  11     1348.62     1372.25     79.38 o 
   4   0  11       54.08      103.42     67.71 o 
   5   0  11      823.57      709.41     90.76 o 
   6   0  11      772.71      746.95     77.08 o 
   7   0  11     3576.64     3666.02     91.69 o 
   8   0  11      123.87      131.21     71.90 o 
   9   0  11        1.94      -19.06     95.03 o 
  10   0  11      392.08      422.51    119.48 o 
  11   0  11       81.92      155.95     91.06 o 
 -11   1  11      398.04      303.04    112.78 o 
 -10   1  11     1049.51     1070.97    105.89 o 
  -9   1  11      263.68      214.92     84.41 o 
  -8   1  11      734.88      784.43     87.39 o 
  -7   1  11      366.29      317.00     70.72 o 
  -6   1  11     6704.80     6603.70    155.02 o 
  -5   1  11     6359.57     6195.77    139.51 o 
  -4   1  11     5314.89     5053.28    176.06 o 
  -3   1  11     8585.77     8783.59    347.15 o 
  -2   1  11     3976.75     4054.01     88.22 o 
  -1   1  11     6766.37     6982.91    100.35 o 
   0   1  11     1589.17     1390.35    133.95 o 
   1   1  11     6898.14     7228.73     95.27 o 
   2   1  11     4003.57     3998.12    136.08 o 
   3   1  11     8563.58     8321.96    128.52 o 
   4   1  11     5574.60     5281.44     87.71 o 
   5   1  11     6346.50     6099.66    184.43 o 
   6   1  11     6727.51     6536.59    182.62 o 
   7   1  11      371.39      258.24     88.61 o 
   8   1  11      736.36      838.42     89.07 o 
   9   1  11      253.15      317.07     78.17 o 
  10   1  11     1088.61     1055.48     80.85 o 
  11   1  11      385.89      495.38    118.61 o 
 -11   2  11      400.56      451.46    127.65 o 
 -10   2  11      529.19      578.32     92.62 o 
  -9   2  11      543.27      507.35     87.19 o 
  -8   2  11      470.35      585.34     83.37 o 
  -7   2  11     1181.81     1267.92    113.25 o 
  -6   2  11     3082.14     2880.37     83.66 o 
  -5   2  11    11016.69    10268.99    257.24 o 
  -4   2  11       19.42      133.69     62.75 o 
  -3   2  11     4320.42     4655.51    280.84 o 
  -2   2  11    11610.96    11958.25    104.26 o 
  -1   2  11    25663.25    26751.59    318.18 o 
   0   2  11      890.32      714.41     84.73 o 
   1   2  11    25216.16    25520.66    888.59 o 
   2   2  11    11462.55    12058.90    367.28 o 
   3   2  11     4610.16     4497.79    113.85 o 
   4   2  11       20.92       33.62     66.24 o 
   5   2  11    10927.64    10345.72    338.56 o 
   6   2  11     2975.29     2895.10    144.60 o 
   7   2  11     1246.57     1132.98     88.31 o 
   8   2  11      455.79      501.05     89.98 o 
   9   2  11      558.76      614.78     97.52 o 
  10   2  11      533.43      481.79     92.64 o 
  11   2  11      398.30      449.42    101.14 o 
 -11   3  11      378.13      515.15    112.34 o 
 -10   3  11     1129.99     1078.60     93.98 o 
  -9   3  11      199.31      331.22    171.97 o 
  -8   3  11      809.69      896.16     76.72 o 
  -7   3  11     1586.43     1434.29     78.00 o 
  -6   3  11     9907.43     9598.59    381.17 o 
  -5   3  11     1436.04     1427.44     63.63 o 
  -4   3  11     3606.67     3585.35     76.30 o 
  -3   3  11     8346.09     8245.44    171.32 o 
  -2   3  11     1988.33     2004.23     82.46 o 
  -1   3  11     2928.32     3222.21     85.98 o 
   0   3  11     7450.30     7672.44    107.19 o 
   1   3  11     2947.08     3244.68    157.54 o 
   2   3  11     1950.74     1926.49     74.21 o 
   3   3  11     8221.54     8188.57    186.36 o 
   4   3  11     3519.66     3447.15     90.43 o 
   5   3  11     1488.79     1528.28    136.02 o 
   6   3  11     9737.52     9441.43    284.61 o 
   7   3  11     1621.81     1527.63     65.84 o 
   8   3  11      896.28      984.64     78.83 o 
   9   3  11      215.42      281.23     79.53 o 
  10   3  11     1111.10     1134.43     96.83 o 
  11   3  11      368.09      347.74    102.48 o 
 -11   4  11      135.64      139.35    102.11 o 
 -10   4  11      137.99      276.97    104.32 o 
  -9   4  11      976.06      980.23     95.30 o 
  -8   4  11      693.09      734.99     97.54 o 
  -7   4  11     2285.06     2323.05     97.80 o 
  -6   4  11     4540.01     4596.02    190.01 o 
  -5   4  11      975.77      935.61     71.78 o 
  -4   4  11       42.69       82.00     61.70 o 
  -3   4  11     1942.99     1921.94     64.72 o 
  -2   4  11     6708.78     6448.22     86.51 o 
  -1   4  11    10502.43    10406.19    275.53 o 
   0   4  11     7905.51     7383.61    238.81 o 
   1   4  11    10540.98     9000.68   1581.70 o 
   2   4  11     6863.72     6557.60    116.74 o 
   3   4  11     1892.94     1820.58     93.35 o 
   4   4  11       21.62       28.76     69.59 o 
   5   4  11      960.81      943.76     74.64 o 
   6   4  11     4738.20     4522.69     78.04 o 
   7   4  11     2245.23     2224.22     77.68 o 
   8   4  11      714.36      801.96     72.94 o 
   9   4  11     1003.14     1165.11     84.32 o 
  10   4  11      145.14      187.58     86.01 o 
  11   4  11      119.05      184.65    113.42 o 
 -10   5  11      214.43       51.09    106.34 o 
  -9   5  11      285.02      343.32    102.27 o 
  -8   5  11      474.76      506.70     93.57 o 
  -7   5  11      173.73      175.16     67.54 o 
  -6   5  11     1030.95     1137.83     66.16 o 
  -5   5  11     8854.83     9242.54    244.13 o 
  -4   5  11     4086.73     4124.99    124.87 o 
  -3   5  11     3255.36     3260.91     87.81 o 
  -2   5  11    16353.56    15777.56    173.82 o 
  -1   5  11     5584.48     5528.43     93.96 o 
   0   5  11     1458.53     1405.49     65.72 o 
   1   5  11     5324.39     5506.86    118.04 o 
   2   5  11    15975.13    15199.23    129.11 o 
   3   5  11     3646.26     3622.93    101.60 o 
   4   5  11     4339.93     4197.57     76.89 o 
   5   5  11     8973.04     9068.12    105.14 o 
   6   5  11      899.80      870.17     77.93 o 
   7   5  11      180.69      300.85     61.99 o 
   8   5  11      455.92      492.92     78.29 o 
   9   5  11      313.52      288.58     75.07 o 
  10   5  11      217.66      220.41    107.57 o 
 -10   6  11      593.06      628.19    106.94 o 
  -9   6  11      345.39      272.40    106.25 o 
  -8   6  11      175.09      236.52     79.25 o 
  -7   6  11     3128.09     3418.60    238.82 o 
  -6   6  11     2167.00     2286.78     77.42 o 
  -5   6  11     2169.27     2308.15     76.66 o 
  -4   6  11      360.64      407.75     78.33 o 
  -3   6  11     7139.45     7083.57    171.67 o 
  -2   6  11     8781.34     8776.83    154.86 o 
  -1   6  11     6111.37     6222.97     83.19 o 
   0   6  11     1091.57     1283.12     71.50 o 
   1   6  11     5791.39     6025.02    125.31 o 
   2   6  11     8856.39     8765.74    100.69 o 
   3   6  11     7286.46     6926.64    145.09 o 
   4   6  11      409.12      458.83     72.48 o 
   5   6  11     2123.11     1938.60     73.14 o 
   6   6  11     2177.60     2119.29     75.77 o 
   7   6  11     2993.07     3047.41     77.02 o 
   8   6  11      196.13      191.70     84.57 o 
   9   6  11      402.33      417.27     69.36 o 
  10   6  11      603.60      571.90     87.57 o 
 -10   7  11      829.16      775.81     99.66 o 
  -9   7  11       37.27       88.61     83.23 o 
  -8   7  11      342.17      338.09     78.29 o 
  -7   7  11      684.98      670.22     68.28 o 
  -6   7  11     2852.30     2864.97    139.62 o 
  -5   7  11     3101.78     3266.81     91.68 o 
  -4   7  11     5072.66     4903.65     86.40 o 
  -3   7  11     3626.49     3347.54    118.90 o 
  -2   7  11     4330.88     4186.81     82.38 o 
  -1   7  11      648.42      677.72     65.32 o 
   0   7  11      770.54      776.01     65.43 o 
   1   7  11      667.94      713.54     65.91 o 
   2   7  11     4108.20     4017.72    105.22 o 
   3   7  11     3601.15     3394.70     83.16 o 
   4   7  11     5273.94     5053.94     82.57 o 
   5   7  11     3163.21     3003.28     69.01 o 
   6   7  11     2785.40     2598.70     74.23 o 
   7   7  11      650.82      645.34     71.77 o 
   8   7  11      335.08      416.40     80.13 o 
   9   7  11       32.78       43.59     78.42 o 
  10   7  11      904.99      761.42     92.19 o 
 -10   8  11      164.07      294.72     89.25 o 
  -9   8  11     1496.20     1408.12     78.78 o 
  -8   8  11      248.81      300.77     75.48 o 
  -7   8  11     1701.96     1752.37     76.81 o 
  -6   8  11     4799.08     4895.84    147.21 o 
  -5   8  11     1076.99     1166.41     80.34 o 
  -4   8  11      305.05      281.95     67.80 o 
  -3   8  11     2058.87     1937.16     68.46 o 
  -2   8  11     1040.73      987.86     71.79 o 
  -1   8  11     5793.58     5906.43     79.76 o 
   0   8  11      288.74      355.77     58.25 o 
   1   8  11     5658.05     5602.87     86.99 o 
   2   8  11     1148.95     1175.06     85.58 o 
   3   8  11     2240.51     2181.78     73.84 o 
   4   8  11      269.74      317.85     83.25 o 
   5   8  11      988.39      956.79     79.55 o 
   6   8  11     4809.89     4561.33     79.96 o 
   7   8  11     1828.52     1734.66     70.16 o 
   8   8  11      255.48      325.46     81.73 o 
   9   8  11     1476.30     1368.04     93.49 o 
  10   8  11      147.93      149.29    106.14 o 
  -9   9  11      140.76      228.31     75.79 o 
  -8   9  11      112.33      112.92     72.04 o 
  -7   9  11      604.80      610.73     66.49 o 
  -6   9  11      104.40       64.36     77.88 o 
  -5   9  11      436.13      530.20     84.55 o 
  -4   9  11     3847.48     3766.62     93.87 o 
  -3   9  11      501.84      600.33     85.03 o 
  -2   9  11    10983.68    10820.74    173.20 o 
  -1   9  11     1794.70     1722.16     79.06 o 
   0   9  11      452.48      507.04     59.64 o 
   1   9  11     1675.09     1749.97     78.15 o 
   2   9  11    11066.96    10712.34    268.29 o 
   3   9  11      481.31      481.17     75.37 o 
   4   9  11     3836.93     3802.22     87.46 o 
   5   9  11      472.77      517.55     67.25 o 
   6   9  11      105.20      145.13     79.55 o 
   7   9  11      600.71      569.83     64.82 o 
   8   9  11      109.09      243.01     85.07 o 
   9   9  11      144.21      198.12     87.84 o 
  -9  10  11      643.25      720.51     76.78 o 
  -8  10  11      347.89      333.86    110.84 o 
  -7  10  11     2286.88     2216.22    125.61 o 
  -6  10  11     1330.14     1423.56     72.44 o 
  -5  10  11     2545.63     2200.05    136.31 o 
  -4  10  11      484.41      591.75     69.70 o 
  -3  10  11     6032.82     5702.60     96.71 o 
  -2  10  11     2220.96     2147.34     69.95 o 
  -1  10  11      904.02      936.11     54.56 o 
   0  10  11     3785.33     3823.65    100.66 o 
   1  10  11      954.98      983.03     68.41 o 
   2  10  11     2240.23     2225.66     64.83 o 
   3  10  11     5806.96     5620.50    159.88 o 
   4  10  11      510.41      555.50     67.45 o 
   5  10  11     2596.19     2439.49    111.92 o 
   6  10  11     1308.16     1359.13     80.00 o 
   7  10  11     2178.57     2209.41    104.68 o 
   8  10  11      384.85      418.27     71.76 o 
   9  10  11      613.91      725.12     93.98 o 
  -9  11  11      120.15      179.77     84.59 o 
  -8  11  11      110.86      102.24     70.11 o 
  -7  11  11      378.10      407.95     75.32 o 
  -6  11  11       18.17       23.64     84.91 o 
  -5  11  11     1575.27     1511.62     72.15 o 
  -4  11  11     1276.14     1415.71    102.07 o 
  -3  11  11     3685.95     3666.40     74.05 o 
  -2  11  11     5570.99     5584.51    114.67 o 
  -1  11  11      458.07      481.99     60.15 o 
   0  11  11       39.56       42.64     60.73 o 
   1  11  11      411.90      432.99     60.23 o 
   2  11  11     5357.25     5411.32    235.84 o 
   3  11  11     3766.46     3729.07    117.58 o 
   4  11  11     1317.34     1249.46     74.33 o 
   5  11  11     1473.76     1514.15     79.49 o 
   6  11  11       20.67       74.53     71.32 o 
   7  11  11      401.02      449.12     80.85 o 
   8  11  11      117.45      167.65     91.94 o 
   9  11  11      117.84      173.81     91.38 o 
  -8  12  11      528.48      516.93     74.28 o 
  -7  12  11      217.71      283.34     69.78 o 
  -6  12  11     1833.37     1969.44    107.71 o 
  -5  12  11     1079.77     1125.40     79.60 o 
  -4  12  11      256.34      283.68     64.59 o 
  -3  12  11      528.90      618.69     81.80 o 
  -2  12  11     1795.85     1770.85     67.63 o 
  -1  12  11     1340.53     1315.93     64.54 o 
   0  12  11     1488.24     1532.28     69.86 o 
   1  12  11     1425.69     1357.89     75.42 o 
   2  12  11     1645.25     1689.36     87.59 o 
   3  12  11      568.90      655.02     74.47 o 
   4  12  11      210.34      202.73     75.30 o 
   5  12  11     1094.61     1200.15     73.57 o 
   6  12  11     1882.81     1914.40     95.07 o 
   7  12  11      224.69      168.59     91.21 o 
   8  12  11      565.06      619.96     89.02 o 
  -8  13  11       44.93       64.91     72.07 o 
  -7  13  11      461.49      467.87     71.40 o 
  -6  13  11      418.87      336.75     72.11 o 
  -5  13  11      260.61      254.96     72.52 o 
  -4  13  11     2391.32     2391.46     74.01 o 
  -3  13  11     1508.95     1661.23    135.38 o 
  -2  13  11     2303.17     2272.79     97.55 o 
  -1  13  11      478.24      525.11     70.67 o 
   0  13  11      362.83      608.54     58.82 o 
   1  13  11      462.72      603.62     68.31 o 
   2  13  11     2313.64     2434.26     69.73 o 
   3  13  11     1443.72     1425.64     78.68 o 
   4  13  11     2424.68     2627.73     77.51 o 
   5  13  11      286.92      409.93    156.76 o 
   6  13  11      406.54      451.94     83.42 o 
   7  13  11      466.83      418.90     93.45 o 
   8  13  11       34.73       14.24     89.49 o 
  -7  14  11      870.95      771.83     76.31 o 
  -6  14  11     1265.23     1370.91     73.03 o 
  -5  14  11     1796.70     1827.38     81.66 o 
  -4  14  11      137.27      227.82     88.04 o 
  -3  14  11     1544.46     1544.99     89.08 o 
  -2  14  11      937.99      904.11     79.67 o 
  -1  14  11      791.29      947.29     71.95 o 
   0  14  11        3.11       11.84     64.23 o 
   1  14  11      840.85      887.91     64.07 o 
   2  14  11      917.82      880.89     74.29 o 
   3  14  11     1577.73     1569.17     89.65 o 
   4  14  11      115.61      157.79     70.18 o 
   5  14  11     1782.60     1722.36    131.66 o 
   6  14  11     1210.65     1195.04    132.39 o 
   7  14  11      948.82      985.24     92.69 o 
  -6  15  11      409.42      505.40     91.60 o 
  -5  15  11      215.55      231.44     79.67 o 
  -4  15  11     1690.64     1738.59     86.53 o 
  -3  15  11      854.24      782.31     77.17 o 
  -2  15  11     1988.61     1924.02     92.89 o 
  -1  15  11      859.99     1000.65     82.03 o 
   0  15  11      361.05      500.46     77.00 o 
   1  15  11      865.54     1024.91     62.91 o 
   2  15  11     2041.08     2155.13     66.18 o 
   3  15  11      826.54      817.43     84.04 o 
   4  15  11     1728.59     1715.27     74.01 o 
   5  15  11      232.49      220.51     81.87 o 
   6  15  11      430.23      157.77     89.53 o 
  -6  16  11      308.05      282.89     82.99 o 
  -5  16  11      230.04      384.38     89.52 o 
  -4  16  11       70.21       88.93     86.45 o 
  -3  16  11      164.19      211.07     85.24 o 
  -2  16  11      767.51      881.42     84.47 o 
  -1  16  11     1031.71      947.01     66.34 o 
   0  16  11      342.24      320.87     70.29 o 
   1  16  11      997.78     1021.38     68.89 o 
   2  16  11      761.45      835.95     73.19 o 
   3  16  11      148.11      158.05     79.92 o 
   4  16  11       69.31      145.57     89.13 o 
   5  16  11      227.96      344.45     92.40 o 
   6  16  11      302.18      390.53    136.52 o 
  -5  17  11      204.17       87.73     87.83 o 
  -4  17  11      325.76      189.52     90.47 o 
  -3  17  11      707.62      877.71     85.75 o 
  -2  17  11      151.68       50.54     88.18 o 
  -1  17  11       18.01      106.22     74.67 o 
   0  17  11      392.79      521.96     73.89 o 
   1  17  11       17.62      119.42     69.41 o 
   2  17  11      161.44      212.17     77.95 o 
   3  17  11      685.73      612.59     77.80 o 
   4  17  11      305.48      222.29     86.98 o 
   5  17  11      202.94      251.97     95.65 o 
  -3  18  11      167.45      204.47     87.15 o 
  -2  18  11      486.49      479.89     83.99 o 
  -1  18  11      546.55      452.40     88.52 o 
   0  18  11      266.32      388.05     89.66 o 
   1  18  11      598.41      417.85     90.83 o 
   2  18  11      506.84      588.54     77.25 o 
   3  18  11      164.10      259.59     87.89 o 
   0  19  11       93.86      127.50    102.49 o 
   0   0  12      166.74      224.24    105.03 o 
   1   0  12    40090.23    40934.89    642.83 o 
   2   0  12     1867.14     1836.13     87.68 o 
   3   0  12       23.00       27.49     67.61 o 
   4   0  12     1341.16     1295.32     67.19 o 
   5   0  12     7803.67     7617.78    222.21 o 
   6   0  12      493.75      611.79     69.87 o 
   7   0  12      243.84      234.89     72.43 o 
   8   0  12      716.96      700.54     92.69 o 
   9   0  12        0.20      108.97    109.85 o 
  10   0  12       48.95       74.14    104.69 o 
  11   0  12      259.35      506.42    164.18 o 
 -10   1  12     1571.63     1572.89    111.44 o 
  -9   1  12      196.05      256.39     78.54 o 
  -8   1  12      140.02      302.91     93.97 o 
  -7   1  12     1897.54     1657.58    156.75 o 
  -6   1  12     9649.17     9159.13    246.42 o 
  -5   1  12     1551.08     1506.39     71.73 o 
  -4   1  12      570.52      704.33     62.84 o 
  -3   1  12     1971.44     1911.96    111.39 o 
  -2   1  12     1556.24     1526.68     81.63 o 
  -1   1  12      473.48      406.93     87.97 o 
   0   1  12    11675.82    11369.88    605.64 o 
   1   1  12      417.30      337.39     86.24 o 
   2   1  12     1588.71     1642.76     74.14 o 
   3   1  12     1935.26     1984.13     99.77 o 
   4   1  12      536.26      550.23     78.91 o 
   5   1  12     1567.28     1665.80     77.03 o 
   6   1  12     9759.37     9414.89    280.98 o 
   7   1  12     1937.98     1912.59     79.54 o 
   8   1  12       99.39       34.33     78.42 o 
   9   1  12      181.51      199.04     86.43 o 
  10   1  12     1597.39     1510.57     85.31 o 
 -10   2  12     1621.84     1492.80     99.59 o 
  -9   2  12      419.15      507.05     80.48 o 
  -8   2  12      130.75      164.22     70.40 o 
  -7   2  12     1281.42     1251.03     83.45 o 
  -6   2  12     3657.15     3415.23    112.89 o 
  -5   2  12      864.30      902.71     60.40 o 
  -4   2  12      668.58      708.48     65.66 o 
  -3   2  12     1345.42     1360.34     73.87 o 
  -2   2  12     5656.47     5656.38    123.09 o 
  -1   2  12     2571.13     2460.37     70.23 o 
   0   2  12      210.79      305.54     59.22 o 
   1   2  12     2683.34     2693.31     98.93 o 
   2   2  12     5783.94     5835.22    378.51 o 
   3   2  12     1251.80     1150.68     90.10 o 
   4   2  12      717.20      722.69     70.26 o 
   5   2  12      880.46      873.64     73.98 o 
   6   2  12     3517.58     3407.64    127.03 o 
   7   2  12     1275.29     1303.02    115.95 o 
   8   2  12      159.22      218.80     79.71 o 
   9   2  12      457.10      565.79     89.45 o 
  10   2  12     1584.39     1367.08    108.46 o 
 -10   3  12      178.45      160.52    104.55 o 
  -9   3  12      520.80      461.40     94.14 o 
  -8   3  12     1354.60     1269.03     74.93 o 
  -7   3  12      907.67      792.47     72.91 o 
  -6   3  12      697.70      648.65     71.92 o 
  -5   3  12     6902.05     7451.05    228.60 o 
  -4   3  12     2143.81     2214.13     86.76 o 
  -3   3  12     9336.35     9491.37    204.39 o 
  -2   3  12     4537.52     4303.03    113.62 o 
  -1   3  12     1542.40     1545.67     97.61 o 
   0   3  12     8973.79     8699.22    204.14 o 
   1   3  12     1457.90     1435.49     94.56 o 
   2   3  12     4423.35     3871.65    227.90 o 
   3   3  12     9418.86     9408.35    274.48 o 
   4   3  12     2088.25     2061.41     79.69 o 
   5   3  12     6824.75     6791.50    188.82 o 
   6   3  12      662.64      655.05     78.20 o 
   7   3  12      892.88      927.01     94.17 o 
   8   3  12     1354.46     1424.11     75.36 o 
   9   3  12      496.10      557.53     86.75 o 
  10   3  12      165.68       94.27    106.18 o 
 -10   4  12      935.74     1073.78     97.94 o 
  -9   4  12      127.56      138.28    105.03 o 
  -8   4  12        7.63       90.55     77.42 o 
  -7   4  12     1578.11     1633.91     76.82 o 
  -6   4  12     3166.85     3082.64     80.25 o 
  -5   4  12     1740.50     1800.92     80.16 o 
  -4   4  12     1303.61     1306.14     84.17 o 
  -3   4  12     2824.16     2813.06     90.40 o 
  -2   4  12     7234.64     6929.89    159.62 o 
  -1   4  12    18290.24    17231.31    743.07 o 
   0   4  12      777.35      734.42     64.52 o 
   1   4  12    18129.89    19193.55    257.88 o 
   2   4  12     7021.55     6808.10    261.26 o 
   3   4  12     3029.70     3026.24    141.93 o 
   4   4  12     1267.45     1262.27     82.49 o 
   5   4  12     1725.92     1746.47     76.43 o 
   6   4  12     3178.33     3170.07     85.23 o 
   7   4  12     1695.26     1677.55     67.90 o 
   8   4  12        5.12      127.92    102.00 o 
   9   4  12      114.15       90.22     73.25 o 
  10   4  12      915.26      942.45     89.72 o 
 -10   5  12      871.55     1028.99     98.27 o 
  -9   5  12      173.30      259.09     93.44 o 
  -8   5  12      627.20      776.78     73.28 o 
  -7   5  12      334.81      408.46     91.37 o 
  -6   5  12     5313.87     5474.31    333.62 o 
  -5   5  12     2589.20     2826.30    132.22 o 
  -4   5  12     1328.15     1252.86     69.78 o 
  -3   5  12     1110.75     1020.27     67.78 o 
  -2   5  12      691.71      745.20     67.16 o 
  -1   5  12     2873.74     2849.41     85.75 o 
   0   5  12     4614.92     4333.08     69.28 o 
   1   5  12     3063.27     3077.54     96.27 o 
   2   5  12      696.99      808.95     92.43 o 
   3   5  12     1194.01     1050.59     81.45 o 
   4   5  12     1478.51     1446.35     65.79 o 
   5   5  12     2563.84     2487.32     81.94 o 
   6   5  12     5347.52     5021.80    122.07 o 
   7   5  12      309.23      452.84     64.23 o 
   8   5  12      608.93      672.88     81.87 o 
   9   5  12      163.09      159.53     80.57 o 
  10   5  12      878.23      891.91    100.52 o 
 -10   6  12      234.29      272.18    129.43 o 
  -9   6  12     1199.96     1349.68     84.62 o 
  -8   6  12       44.59      105.38     70.99 o 
  -7   6  12     1234.59     1427.27     90.96 o 
  -6   6  12      272.74      329.78     60.96 o 
  -5   6  12      986.78     1026.84     89.99 o 
  -4   6  12     1506.50     1591.72     75.50 o 
  -3   6  12     2841.08     2813.19     87.02 o 
  -2   6  12     3120.48     2788.11    192.57 o 
  -1   6  12     4712.40     4793.51     84.87 o 
   0   6  12      141.08      148.86     62.05 o 
   1   6  12     4766.54     4915.46    136.27 o 
   2   6  12     3061.55     2888.03    102.50 o 
   3   6  12     2924.56     2897.50     83.70 o 
   4   6  12     1516.11     1467.22     73.63 o 
   5   6  12      978.95      868.02     63.38 o 
   6   6  12      245.93      265.62     69.31 o 
   7   6  12     1319.93     1291.40     77.36 o 
   8   6  12       62.31      263.83     73.80 o 
   9   6  12     1211.95     1225.52     78.15 o 
  10   6  12      237.69      253.88    123.84 o 
 -10   7  12      147.77      141.45     92.09 o 
  -9   7  12       35.77       40.42     77.78 o 
  -8   7  12     1132.51     1188.38     87.09 o 
  -7   7  12      514.29      636.14     70.13 o 
  -6   7  12       51.26      152.38     67.12 o 
  -5   7  12      669.57      777.81     85.56 o 
  -4   7  12     1808.31     1944.13     69.69 o 
  -3   7  12     2584.15     2532.40     80.70 o 
  -2   7  12    18008.37    16161.67    492.08 o 
  -1   7  12      661.60      710.60     61.73 o 
   0   7  12      615.27      555.56     60.28 o 
   1   7  12      669.72      720.97     65.68 o 
   2   7  12    18450.45    17975.27    128.02 o 
   3   7  12     2578.28     2712.84     93.01 o 
   4   7  12     1578.52     1532.84     72.25 o 
   5   7  12      706.96      833.20     64.91 o 
   6   7  12       45.21      -68.40     68.40 o 
   7   7  12      577.87      526.23     67.73 o 
   8   7  12     1192.83     1099.43     83.78 o 
   9   7  12       29.63      -26.13     85.47 o 
  10   7  12      155.96      104.79     89.78 o 
  -9   8  12     2035.46     2044.91    154.09 o 
  -8   8  12      252.67      228.77     76.66 o 
  -7   8  12     2290.08     2436.38     83.66 o 
  -6   8  12      815.13      815.98     76.80 o 
  -5   8  12       16.24       72.71     65.51 o 
  -4   8  12      112.41      114.20     63.95 o 
  -3   8  12     6579.30     6013.73    414.88 o 
  -2   8  12     4465.84     4400.62     74.63 o 
  -1   8  12     1086.11     1179.25     74.73 o 
   0   8  12     2030.01     1930.48     65.21 o 
   1   8  12     1192.09     1211.97     58.82 o 
   2   8  12     4402.17     4198.32     96.39 o 
   3   8  12     6345.45     6230.97     91.07 o 
   4   8  12      109.26       67.16     69.43 o 
   5   8  12        6.28       -2.70     91.82 o 
   6   8  12      848.76      976.19     68.67 o 
   7   8  12     2441.81     2500.52     78.61 o 
   8   8  12      263.29      360.64     83.47 o 
   9   8  12     2086.92     1934.17    100.92 o 
  -9   9  12      165.93       23.52     76.85 o 
  -8   9  12     1454.08     1459.46    112.96 o 
  -7   9  12      143.26      110.44     74.67 o 
  -6   9  12      180.44      163.28     94.48 o 
  -5   9  12     3042.68     3171.64     85.32 o 
  -4   9  12      394.52      458.64     71.79 o 
  -3   9  12     3602.66     3585.39     79.44 o 
  -2   9  12     3213.76     3039.02     72.66 o 
  -1   9  12     2883.86     2809.97     74.83 o 
   0   9  12     1054.89     1008.19     58.81 o 
   1   9  12     2902.69     3026.26     74.00 o 
   2   9  12     3415.99     3055.84    147.02 o 
   3   9  12     3715.87     3704.71     85.12 o 
   4   9  12      449.79      483.25    102.73 o 
   5   9  12     3088.79     3218.66     75.73 o 
   6   9  12      159.37      212.62     74.48 o 
   7   9  12      159.20      279.30     74.94 o 
   8   9  12     1459.72     1422.29     82.17 o 
   9   9  12      177.88      264.99     94.89 o 
  -9  10  12      244.95      225.51     92.59 o 
  -8  10  12      177.80      179.90     75.23 o 
  -7  10  12      493.46      523.99     82.37 o 
  -6  10  12     1690.31     1719.67     75.38 o 
  -5  10  12      246.12      326.02     74.97 o 
  -4  10  12      222.01      177.60     85.80 o 
  -3  10  12     1558.16     1505.62     84.85 o 
  -2  10  12     4482.66     4397.90     80.38 o 
  -1  10  12      249.98      290.89     60.83 o 
   0  10  12       45.87      115.94     54.60 o 
   1  10  12      245.03      289.68     59.70 o 
   2  10  12     4407.98     4377.45    116.10 o 
   3  10  12     1565.56     1519.23     77.24 o 
   4  10  12      206.23      190.34     80.39 o 
   5  10  12      278.49      555.80    100.52 o 
   6  10  12     1699.56     1840.52    130.33 o 
   7  10  12      536.74      651.46     89.54 o 
   8  10  12      165.83      171.35     93.76 o 
   9  10  12      226.55      308.00     94.27 o 
  -8  11  12      272.30      315.73     87.23 o 
  -7  11  12      482.93      550.36     68.68 o 
  -6  11  12      471.33      563.53     77.61 o 
  -5  11  12      436.78      400.56     74.22 o 
  -4  11  12     2123.27     2079.35     73.75 o 
  -3  11  12      421.78      397.56     66.87 o 
  -2  11  12     3826.99     3699.69     81.20 o 
  -1  11  12     2394.41     2419.00     81.66 o 
   0  11  12     2531.90     2651.01     83.36 o 
   1  11  12     2434.73     2507.05    153.69 o 
   2  11  12     3861.71     3800.79    103.35 o 
   3  11  12      416.32      362.36     63.77 o 
   4  11  12     2091.05     2139.88    114.07 o 
   5  11  12      441.81      466.70     67.27 o 
   6  11  12      505.71      532.15     70.17 o 
   7  11  12      461.29      457.91     83.54 o 
   8  11  12      283.85      255.76     89.69 o 
  -8  12  12       61.88      114.47     78.27 o 
  -7  12  12     1677.13     1630.41     89.71 o 
  -6  12  12      833.67      839.16     81.95 o 
  -5  12  12      112.69      153.09     79.21 o 
  -4  12  12       79.37      174.43    106.20 o 
  -3  12  12     3413.48     3480.00     89.97 o 
  -2  12  12      712.19      724.06     74.46 o 
  -1  12  12     1302.19     1236.82     69.87 o 
   0  12  12      713.34      753.77     65.81 o 
   1  12  12     1321.76     1421.07     74.95 o 
   2  12  12      710.04      711.46     92.10 o 
   3  12  12     3493.75     3548.58    156.09 o 
   4  12  12       68.95       56.69     76.74 o 
   5  12  12       80.11      159.31     84.69 o 
   6  12  12      839.81      744.99     84.93 o 
   7  12  12     1773.26     1711.49    104.45 o 
   8  12  12       53.07      220.58     88.29 o 
  -7  13  12      349.36      364.30     80.90 o 
  -6  13  12      307.88      383.43     77.25 o 
  -5  13  12      230.02      300.05     86.74 o 
  -4  13  12      169.33      282.37     86.22 o 
  -3  13  12      792.39      774.62     78.19 o 
  -2  13  12     3841.00     3641.02     74.99 o 
  -1  13  12      609.73      659.28     66.67 o 
   0  13  12       74.68      155.74     62.74 o 
   1  13  12      586.52      593.76     71.33 o 
   2  13  12     3999.09     3638.23     94.49 o 
   3  13  12      826.29      792.71     75.45 o 
   4  13  12      155.00      184.01     78.97 o 
   5  13  12      234.79      299.84     75.44 o 
   6  13  12      318.60      397.47     95.15 o 
   7  13  12      354.31      345.85     87.99 o 
  -7  14  12      362.78      335.27     76.51 o 
  -6  14  12      106.52      207.80     95.98 o 
  -5  14  12      672.44      683.21     84.77 o 
  -4  14  12      245.94      456.79     88.79 o 
  -3  14  12      865.31      845.39     80.73 o 
  -2  14  12     1471.52     1505.31     80.83 o 
  -1  14  12     1202.18     1215.22     79.75 o 
   0  14  12      235.24      314.69     70.66 o 
   1  14  12     1200.87     1165.22     81.44 o 
   2  14  12     1520.95     1562.28     92.83 o 
   3  14  12      868.73      888.75     88.63 o 
   4  14  12      263.97      325.61     78.31 o 
   5  14  12      703.39      748.40     95.68 o 
   6  14  12      133.05      118.73     88.65 o 
   7  14  12      350.01      405.88    101.13 o 
  -6  15  12      596.85      569.85    102.29 o 
  -5  15  12      638.95      898.32     83.26 o 
  -4  15  12      245.69      305.59     84.94 o 
  -3  15  12      445.30      485.68     78.11 o 
  -2  15  12       17.25      -41.05     71.62 o 
  -1  15  12      590.40      686.71    100.57 o 
   0  15  12     2059.52     2041.80     83.66 o 
   1  15  12      605.33      755.50     79.84 o 
   2  15  12       19.27       42.75     75.55 o 
   3  15  12      499.63      568.02     93.83 o 
   4  15  12      226.32      268.31     94.06 o 
   5  15  12      639.95      759.62     91.60 o 
   6  15  12      649.16      633.46     85.95 o 
  -5  16  12      364.94      237.32     85.80 o 
  -4  16  12       38.16      130.56     89.14 o 
  -3  16  12       46.26      160.80    153.80 o 
  -2  16  12     1330.24     1368.50     82.94 o 
  -1  16  12      702.53      682.39     93.11 o 
   0  16  12      272.49      203.71     82.57 o 
   1  16  12      711.23      636.52     84.48 o 
   2  16  12     1274.19     1323.04     90.72 o 
   3  16  12       41.52      107.37     87.07 o 
   4  16  12       35.87      121.87     90.56 o 
   5  16  12      385.38      409.42     95.11 o 
  -4  17  12      148.31      302.56    102.89 o 
  -3  17  12      391.37      305.78     78.09 o 
  -2  17  12      399.31      297.52     84.00 o 
  -1  17  12      152.03      267.40     96.58 o 
   0  17  12      514.69      581.54    109.44 o 
   1  17  12      144.03      333.52     89.22 o 
   2  17  12      416.95      331.58     79.42 o 
   3  17  12      424.38      481.07     92.06 o 
   4  17  12      132.30      114.78    104.89 o 
  -2  18  12       43.11      -41.45     99.44 o 
  -1  18  12      643.75      593.18    103.70 o 
   0  18  12        2.20      240.23     99.51 o 
   1  18  12      638.98      656.70     83.25 o 
   2  18  12       57.15      188.38     81.97 o 
   1   0  13      542.67      464.12     77.47 o 
   2   0  13     5339.88     5371.10     95.23 o 
   3   0  13     2041.57     1961.50    194.89 o 
   4   0  13      455.68      435.85     60.02 o 
   5   0  13     1071.19     1131.94     84.11 o 
   6   0  13     3281.20     3224.38    169.08 o 
   7   0  13      663.84      693.60     74.19 o 
   8   0  13      840.93      978.47     87.37 o 
   9   0  13      151.99      317.75    102.46 o 
  10   0  13      786.51      846.25    109.29 o 
 -10   1  13      857.26      937.06    110.15 o 
  -9   1  13      846.94      839.55    103.46 o 
  -8   1  13      375.97      430.66     76.26 o 
  -7   1  13      188.96      116.26     79.45 o 
  -6   1  13     3698.40     3695.23    110.85 o 
  -5   1  13     3054.32     3129.65    101.73 o 
  -4   1  13     2884.74     2987.54    120.38 o 
  -3   1  13     4840.61     4940.53    166.86 o 
  -2   1  13      210.19      259.07     61.71 o 
  -1   1  13     1416.34     1415.84     90.09 o 
   0   1  13     1494.21     1520.95    110.40 o 
   1   1  13     1444.05     1332.36    355.12 o 
   2   1  13      262.36      290.60     68.95 o 
   3   1  13     4847.81     5029.37     95.54 o 
   4   1  13     2771.06     2655.80     79.42 o 
   5   1  13     3050.50     2945.57    132.64 o 
   6   1  13     3521.39     3396.49     80.20 o 
   7   1  13      186.46      167.87     82.26 o 
   8   1  13      428.22      496.66     84.01 o 
   9   1  13      880.81      937.13     78.77 o 
  10   1  13      875.17      882.14     97.32 o 
 -10   2  13      289.37      426.31    108.94 o 
  -9   2  13       57.78      160.08    101.29 o 
  -8   2  13      122.32      208.90     88.44 o 
  -7   2  13      379.06      395.55     68.98 o 
  -6   2  13     1535.01     1599.69     74.54 o 
  -5   2  13     7561.79     7661.07    334.87 o 
  -4   2  13      338.72      388.87     58.45 o 
  -3   2  13     1848.31     1785.48     84.67 o 
  -2   2  13     1704.78     1777.37     81.40 o 
  -1   2  13    12404.24    12092.95    358.47 o 
   0   2  13      236.10      357.57     65.30 o 
   1   2  13    12799.30    12975.86    238.57 o 
   2   2  13     1594.38     1688.36     82.03 o 
   3   2  13     1973.13     1938.01     75.95 o 
   4   2  13      350.73      406.98     71.29 o 
   5   2  13     7348.40     6986.31    139.06 o 
   6   2  13     1698.04     1744.25     88.87 o 
   7   2  13      356.99      346.81     77.72 o 
   8   2  13      124.66      126.74     89.74 o 
   9   2  13       53.39      128.15     72.13 o 
  10   2  13      328.58      466.14    110.14 o 
 -10   3  13     2009.92     2100.08    104.25 o 
  -9   3  13      321.54      366.64     85.28 o 
  -8   3  13      116.56      191.14     83.58 o 
  -7   3  13      612.72      484.36     83.47 o 
  -6   3  13     3246.59     2910.05    187.03 o 
  -5   3  13        2.87       31.03     57.79 o 
  -4   3  13     3267.55     3289.71     95.91 o 
  -3   3  13       97.73      159.76     71.23 o 
  -2   3  13     1670.97     1715.10     74.79 o 
  -1   3  13      216.11      225.20     66.87 o 
   0   3  13     1462.19     1398.53     73.07 o 
   1   3  13      184.33      191.55    129.85 o 
   2   3  13     1704.90     1824.91     75.73 o 
   3   3  13       95.24      176.30     88.68 o 
   4   3  13     3244.95     3316.38    101.94 o 
   5   3  13        3.18       -5.12     81.18 o 
   6   3  13     3337.54     3194.69    143.22 o 
   7   3  13      605.54      687.15     81.01 o 
   8   3  13      105.38      172.69     68.26 o 
   9   3  13      329.53      322.87     76.26 o 
  10   3  13     2021.74     1849.94    121.62 o 
 -10   4  13      100.42      -44.46    109.94 o 
  -9   4  13      415.72      303.08     85.33 o 
  -8   4  13      603.73      626.32     89.11 o 
  -7   4  13     3182.87     3067.16    104.50 o 
  -6   4  13      145.58      161.55     64.66 o 
  -5   4  13      963.18     1058.69     86.81 o 
  -4   4  13      393.07      397.11     65.89 o 
  -3   4  13     2164.37     2069.32    101.13 o 
  -2   4  13     1253.95     1284.32     65.14 o 
  -1   4  13     5268.94     5230.10    110.99 o 
   0   4  13      742.73      717.81     56.07 o 
   1   4  13     4774.70     4836.26    130.28 o 
   2   4  13     1276.36     1355.13    115.69 o 
   3   4  13     2159.30     2134.16     86.08 o 
   4   4  13      398.46      355.75     80.50 o 
   5   4  13      982.50      962.22     72.65 o 
   6   4  13      177.59      207.43     71.63 o 
   7   4  13     3163.77     3200.48     77.53 o 
   8   4  13      606.03      772.77     79.62 o 
   9   4  13      420.23      596.57     84.09 o 
  10   4  13       82.07       81.32     83.12 o 
 -10   5  13      237.29      182.79    111.90 o 
  -9   5  13      350.90      353.07     80.16 o 
  -8   5  13     1360.15     1374.82     82.74 o 
  -7   5  13       84.99      140.25     66.40 o 
  -6   5  13      249.70      301.76     65.85 o 
  -5   5  13     1233.00     1282.89     73.94 o 
  -4   5  13     2682.78     2636.99    101.17 o 
  -3   5  13     4585.62     4697.99    145.15 o 
  -2   5  13    10462.97    10101.25    137.75 o 
  -1   5  13      765.26      788.00     65.65 o 
   0   5  13       24.94      -18.37     68.16 o 
   1   5  13      765.58      753.90     73.40 o 
   2   5  13    10865.24    10682.09    416.40 o 
   3   5  13     4421.37     4246.46     88.00 o 
   4   5  13     2573.68     2314.89     73.13 o 
   5   5  13     1240.57     1243.14     72.36 o 
   6   5  13      250.53      258.62     67.16 o 
   7   5  13       71.63      180.27     68.94 o 
   8   5  13     1391.53     1339.19     84.25 o 
   9   5  13      357.34      327.84     86.45 o 
  10   5  13      240.41      314.52    112.26 o 
 -10   6  13      560.11      562.32    106.04 o 
  -9   6  13      424.97      451.97     81.50 o 
  -8   6  13      456.30      585.54     82.35 o 
  -7   6  13     1326.73     1423.64     69.52 o 
  -6   6  13     2358.40     2577.95    107.00 o 
  -5   6  13     1330.21     1433.14     74.18 o 
  -4   6  13      121.21      199.08     66.86 o 
  -3   6  13     8872.59     8892.02    211.16 o 
  -2   6  13     1942.22     1865.64     73.05 o 
  -1   6  13     1023.40     1149.84     63.01 o 
   0   6  13       88.02      103.02     55.62 o 
   1   6  13     1021.71     1138.95     59.85 o 
   2   6  13     1894.47     1705.60    314.59 o 
   3   6  13     8909.18     8410.86    137.41 o 
   4   6  13      116.21      255.47    113.52 o 
   5   6  13     1327.33     1396.27     79.62 o 
   6   6  13     2468.15     2547.11     81.99 o 
   7   6  13     1283.01     1314.16     74.77 o 
   8   6  13      449.47      482.84     77.96 o 
   9   6  13      461.24      409.60     78.06 o 
  10   6  13      600.49      672.64     93.48 o 
  -9   7  13      700.59      791.14     81.57 o 
  -8   7  13     1011.71     1050.17     77.83 o 
  -7   7  13      593.65      653.34     74.15 o 
  -6   7  13      780.61      922.09     85.72 o 
  -5   7  13      368.46      424.40     70.27 o 
  -4   7  13     2059.57     2073.23     72.80 o 
  -3   7  13     4294.09     4286.14     92.00 o 
  -2   7  13     1179.77     1091.47     85.14 o 
  -1   7  13      927.12      920.04     63.25 o 
   0   7  13        1.03      -35.54     59.94 o 
   1   7  13     1018.65     1164.23     68.64 o 
   2   7  13     1221.57     1182.51     86.53 o 
   3   7  13     4475.70     4260.11     96.49 o 
   4   7  13     2034.71     1960.10     82.12 o 
   5   7  13      282.36      319.02     71.52 o 
   6   7  13      705.42      679.13     71.70 o 
   7   7  13      612.94      547.78     73.69 o 
   8   7  13     1074.30     1000.33     79.12 o 
   9   7  13      714.83      805.84     92.30 o 
  -9   8  13      211.34      201.42     85.35 o 
  -8   8  13       59.23      114.84     84.05 o 
  -7   8  13     1373.66     1388.80     83.58 o 
  -6   8  13     3995.05     4072.22    207.18 o 
  -5   8  13      180.13      151.41     73.38 o 
  -4   8  13     1574.79     1627.87    110.96 o 
  -3   8  13       40.79      143.54     67.82 o 
  -2   8  13     3156.64     3052.22     78.71 o 
  -1   8  13     1369.75     1571.45     76.93 o 
   0   8  13     1112.50     1193.08     59.44 o 
   1   8  13     1329.46     1317.93     60.65 o 
   2   8  13     3019.50     2750.15     94.47 o 
   3   8  13       56.22      142.16     96.50 o 
   4   8  13     1540.80     1464.71     69.03 o 
   5   8  13      181.25      275.18     73.97 o 
   6   8  13     4167.01     4013.15    123.77 o 
   7   8  13     1322.09     1503.80     79.59 o 
   8   8  13       67.61       70.50     83.99 o 
   9   8  13      208.36      213.28     90.15 o 
  -9   9  13       73.92      117.70     76.80 o 
  -8   9  13      362.44      445.57     89.26 o 
  -7   9  13     1346.52     1378.53     87.08 o 
  -6   9  13      100.24      111.40     80.49 o 
  -5   9  13      120.39       99.15     70.32 o 
  -4   9  13      376.80      465.71     70.03 o 
  -3   9  13      223.25      208.47     73.87 o 
  -2   9  13     8436.52     8380.36    125.80 o 
  -1   9  13     1394.72     1446.47     71.36 o 
   0   9  13      325.69      464.61     67.64 o 
   1   9  13     1464.23     1549.52     65.13 o 
   2   9  13     8542.56     8325.59    218.75 o 
   3   9  13      257.77      344.87     88.58 o 
   4   9  13      379.18      433.12     72.96 o 
   5   9  13      119.84      170.62     70.72 o 
   6   9  13      110.59      318.91     78.17 o 
   7   9  13     1362.83     1247.60    119.08 o 
   8   9  13      356.51      453.99     80.69 o 
   9   9  13       73.76      103.52     84.65 o 
  -8  10  13      452.95      406.20     72.46 o 
  -7  10  13     3239.56     2981.45     91.39 o 
  -6  10  13       11.37       16.22     94.84 o 
  -5  10  13       15.41      -28.78     89.38 o 
  -4  10  13      733.71      747.81     74.59 o 
  -3  10  13     4492.32     4528.67    149.14 o 
  -2  10  13       77.93      111.36     63.15 o 
  -1  10  13       18.15       50.35     63.11 o 
   0  10  13      290.76      415.38     53.42 o 
   1  10  13       19.06      127.62     56.30 o 
   2  10  13       62.58       72.02     71.11 o 
   3  10  13     4527.45     4345.56    158.10 o 
   4  10  13      776.03      930.50     92.88 o 
   5  10  13       10.07      117.67    106.48 o 
   6  10  13       10.99      144.33     87.94 o 
   7  10  13     3284.87     3186.74    124.19 o 
   8  10  13      465.30      455.31     95.09 o 
  -8  11  13     1080.30     1104.04     88.22 o 
  -7  11  13      155.28      129.80     80.42 o 
  -6  11  13      332.88      281.10     81.66 o 
  -5  11  13      254.69      324.65     84.01 o 
  -4  11  13      993.80     1106.67     84.52 o 
  -3  11  13      759.99      782.01     75.39 o 
  -2  11  13     3936.04     3755.91     94.18 o 
  -1  11  13      220.23      311.66     58.20 o 
   0  11  13       67.42      131.30     56.68 o 
   1  11  13      202.55      197.81     56.41 o 
   2  11  13     3958.38     3867.04     82.64 o 
   3  11  13      760.45      853.35     76.38 o 
   4  11  13      927.38      925.69     86.61 o 
   5  11  13      217.02      278.35     88.04 o 
   6  11  13      345.64      354.79     75.13 o 
   7  11  13      154.76      305.66     86.12 o 
   8  11  13     1092.45      900.60    114.47 o 
  -7  12  13        9.45      -46.95     82.61 o 
  -6  12  13     1430.13     1444.62     86.25 o 
  -5  12  13      675.70      748.57     83.11 o 
  -4  12  13       39.82      133.02     77.04 o 
  -3  12  13      928.21      911.43     84.07 o 
  -2  12  13     1823.84     1726.25     76.47 o 
  -1  12  13      335.67      251.82     71.78 o 
   0  12  13      135.60      137.82     64.47 o 
   1  12  13      336.59      234.38     76.99 o 
   2  12  13     1815.54     1654.31    113.33 o 
   3  12  13      868.08      941.96     95.63 o 
   4  12  13       28.88       55.84     86.23 o 
   5  12  13      695.11      787.57     88.74 o 
   6  12  13     1483.38     1379.86    114.77 o 
   7  12  13       11.47       24.33     97.96 o 
  -7  13  13      598.76      499.74     80.87 o 
  -6  13  13      575.45      708.50    111.29 o 
  -5  13  13      186.84      117.76     70.98 o 
  -4  13  13      294.50      239.39     91.77 o 
  -3  13  13     1468.64     1355.09     81.28 o 
  -2  13  13      188.72      226.04     78.97 o 
  -1  13  13      887.31      873.55     68.12 o 
   0  13  13     2416.71     2468.19     72.67 o 
   1  13  13      949.41      948.43     65.27 o 
   2  13  13      237.82      222.70     77.13 o 
   3  13  13     1524.30     1500.70    122.58 o 
   4  13  13      296.06      273.97     74.66 o 
   5  13  13      195.12      294.96     77.88 o 
   6  13  13      559.40      737.37    107.17 o 
   7  13  13      623.10      631.61    105.72 o 
  -6  14  13     1035.66     1069.62    100.88 o 
  -5  14  13      566.75      633.16     86.75 o 
  -4  14  13      541.91      447.41     71.55 o 
  -3  14  13      161.14      259.03     75.81 o 
  -2  14  13      852.60      731.91     75.91 o 
  -1  14  13      294.22      373.40     87.54 o 
   0  14  13      707.69      705.03     67.26 o 
   1  14  13      316.76      450.92     75.51 o 
   2  14  13      859.11      846.76     83.78 o 
   3  14  13      142.80      182.77     76.66 o 
   4  14  13      568.26      535.23     86.89 o 
   5  14  13      546.92      540.57     89.51 o 
   6  14  13     1067.98      969.66     81.50 o 
  -5  15  13      247.96      182.25     97.30 o 
  -4  15  13      145.44      329.07     86.64 o 
  -3  15  13       51.59       77.73     77.48 o 
  -2  15  13     1263.80     1225.70     80.28 o 
  -1  15  13      829.90      892.88     84.87 o 
   0  15  13       50.56       26.05     70.85 o 
   1  15  13      884.35      992.22     72.75 o 
   2  15  13     1270.96     1348.08     96.30 o 
   3  15  13       65.32      -42.75     79.95 o 
   4  15  13      126.01      206.68     89.46 o 
   5  15  13      267.92      455.38    124.63 o 
  -4  16  13      532.83      560.12     84.09 o 
  -3  16  13      118.18      172.02     81.45 o 
  -2  16  13      429.84      315.87     76.72 o 
  -1  16  13      654.49      673.70     94.53 o 
   0  16  13       25.15       14.53     78.56 o 
   1  16  13      643.56      762.78     82.78 o 
   2  16  13      415.91      421.34     82.00 o 
   3  16  13      107.17      186.25    100.72 o 
   4  16  13      552.80      624.39    103.69 o 
  -3  17  13      288.92      340.26    102.30 o 
  -2  17  13       81.74      130.07     85.05 o 
  -1  17  13      266.88      190.49     89.49 o 
   0  17  13      786.48      813.99     99.81 o 
   1  17  13      261.66      325.47     84.55 o 
   2  17  13       87.82      -68.32     84.25 o 
   3  17  13      281.90      264.65     96.48 o 
   0   0  14       10.93       92.95    107.58 o 
   1   0  14    19399.98    16358.59   3765.59 o 
   2   0  14      506.84      610.19     80.61 o 
   3   0  14     1364.39     1445.19     84.92 o 
   4   0  14     2436.50     2561.45    112.37 o 
   5   0  14     4603.33     4212.97    640.91 o 
   6   0  14      675.95      699.72    100.04 o 
   7   0  14      678.14      748.83     76.56 o 
   8   0  14       11.76      -34.08     96.30 o 
   9   0  14        0.83      124.19     76.22 o 
  10   0  14      147.51      113.76     99.28 o 
 -10   1  14     1653.12     1486.78    177.84 o 
  -9   1  14      160.28      267.18    106.65 o 
  -8   1  14       52.94       60.73     79.44 o 
  -7   1  14      364.67      418.89     90.18 o 
  -6   1  14     3723.76     3719.10    121.86 o 
  -5   1  14      373.84      458.15     64.68 o 
  -4   1  14     3496.92     3564.43    141.18 o 
  -3   1  14     1010.58     1030.06     84.50 o 
  -2   1  14     1209.85     1254.62     90.74 o 
  -1   1  14       41.01       59.79     70.42 o 
   0   1  14     4794.56     4661.12    130.50 o 
   1   1  14       58.18       84.26     90.26 o 
   2   1  14     1166.85     1203.61     94.82 o 
   3   1  14      959.35     1040.65    121.03 o 
   4   1  14     3470.55     3700.73    139.67 o 
   5   1  14      345.19      381.68    111.84 o 
   6   1  14     3493.96     3459.83    138.96 o 
   7   1  14      369.52      475.74    143.13 o 
   8   1  14       64.91      223.85     85.44 o 
   9   1  14      193.13      175.47     77.02 o 
  10   1  14     1661.83     1406.49    102.93 o 
 -10   2  14      567.48      692.07    114.68 o 
  -9   2  14      722.28      499.87     89.82 o 
  -8   2  14      336.43      417.86     80.13 o 
  -7   2  14      931.75      934.99     82.76 o 
  -6   2  14     1798.00     1705.82     70.10 o 
  -5   2  14      639.89      586.05     61.72 o 
  -4   2  14      170.39      152.76     69.04 o 
  -3   2  14      507.58      545.46     80.50 o 
  -2   2  14     1408.35     1382.88     84.53 o 
  -1   2  14     2358.32     2272.63     76.13 o 
   0   2  14      110.24      139.75    110.72 o 
   1   2  14     2623.54     2628.60    100.12 o 
   2   2  14     1530.97     1611.32     83.52 o 
   3   2  14      451.20      489.36     81.58 o 
   4   2  14      181.74      162.58     74.24 o 
   5   2  14      556.06      582.52     85.73 o 
   6   2  14     1828.13     1568.71    117.86 o 
   7   2  14      988.84      916.35     94.59 o 
   8   2  14      339.62      416.30     84.05 o 
   9   2  14      730.82      600.46     79.31 o 
  10   2  14      574.80      628.48    103.05 o 
 -10   3  14       49.36      169.27    128.83 o 
  -9   3  14      803.24      853.51     89.63 o 
  -8   3  14      645.27      601.19     81.67 o 
  -7   3  14      135.39      163.26     62.74 o 
  -6   3  14     1056.22     1219.28     62.04 o 
  -5   3  14     1275.46     1376.67     72.18 o 
  -4   3  14      775.38      913.39     72.01 o 
  -3   3  14     5853.28     5988.60    197.07 o 
  -2   3  14     5024.95     5067.21     86.78 o 
  -1   3  14      766.30      794.34     78.68 o 
   0   3  14      512.64      595.75     90.37 o 
   1   3  14      887.63      795.17     93.81 o 
   2   3  14     4786.86     4758.71    218.00 o 
   3   3  14     6040.05     5727.66    122.90 o 
   4   3  14      784.24      800.51     85.41 o 
   5   3  14     1313.79     1385.53     89.73 o 
   6   3  14     1115.42      952.81    111.04 o 
   7   3  14      149.91       95.64     91.19 o 
   8   3  14      651.18      671.50     82.14 o 
   9   3  14      795.59      722.00     84.39 o 
  10   3  14       42.58      154.79     99.87 o 
  -9   4  14      495.90      596.83     96.46 o 
  -8   4  14      138.97      189.19     79.29 o 
  -7   4  14       51.82      171.51     69.01 o 
  -6   4  14     2307.41     2428.02     73.10 o 
  -5   4  14     1481.67     1543.72     96.33 o 
  -4   4  14     1361.32     1389.08     73.11 o 
  -3   4  14     3955.95     3787.71     99.62 o 
  -2   4  14     3965.76     3525.94    181.98 o 
  -1   4  14     6162.13     6149.49    150.65 o 
   0   4  14        0.87      -51.83    108.06 o 
   1   4  14     6193.94     6708.75    168.74 o 
   2   4  14     4041.80     3887.47     94.47 o 
   3   4  14     3848.70     3879.36    179.60 o 
   4   4  14     1314.56     1284.61     86.83 o 
   5   4  14     1601.92     1507.16     74.00 o 
   6   4  14     2241.31     2301.54     82.43 o 
   7   4  14       33.89      117.41     73.81 o 
   8   4  14      123.27      165.85     70.36 o 
   9   4  14      498.40      510.52     75.93 o 
  -9   5  14      214.67      265.10     79.57 o 
  -8   5  14      102.65      137.87     70.27 o 
  -7   5  14      540.95      574.90     80.14 o 
  -6   5  14     3112.86     3187.91     82.18 o 
  -5   5  14     1088.82      987.31    118.25 o 
  -4   5  14      993.91      966.27     72.25 o 
  -3   5  14     1558.70     1416.50     76.85 o 
  -2   5  14      242.50      259.79     66.73 o 
  -1   5  14     2465.83     2461.31     86.86 o 
   0   5  14     1028.56      987.03     74.29 o 
   1   5  14     2449.81     2359.38     73.12 o 
   2   5  14      221.62      280.00     59.98 o 
   3   5  14     1452.45     1251.16     86.35 o 
   4   5  14     1040.46     1138.34     99.56 o 
   5   5  14     1132.19     1183.95    111.26 o 
   6   5  14     3039.72     2965.98     90.89 o 
   7   5  14      535.07      581.87     72.86 o 
   8   5  14      107.79      101.85     78.64 o 
   9   5  14      186.10      157.09     92.13 o 
  -9   6  14      206.18      370.26    100.12 o 
  -8   6  14       90.65      131.05     76.30 o 
  -7   6  14     2903.87     2737.66     93.79 o 
  -6   6  14      646.35      601.45     84.22 o 
  -5   6  14      800.22      864.91     69.37 o 
  -4   6  14      580.76      555.53     70.39 o 
  -3   6  14     1088.25     1149.56    140.40 o 
  -2   6  14      653.49      767.16     74.12 o 
  -1   6  14     1755.23     1772.59     86.87 o 
   0   6  14     1020.84      970.52     67.87 o 
   1   6  14     1839.69     1882.64     78.02 o 
   2   6  14      699.15      608.68     74.16 o 
   3   6  14      974.01      903.63     79.25 o 
   4   6  14      518.32      371.70     88.64 o 
   5   6  14      790.52      856.14     68.99 o 
   6   6  14      608.00      611.09     77.84 o 
   7   6  14     3004.10     2839.49     76.33 o 
   8   6  14       84.96      221.77     86.14 o 
   9   6  14      195.23      297.39     82.90 o 
  -9   7  14      209.87      326.70     99.95 o 
  -8   7  14      768.00      855.07     80.38 o 
  -7   7  14      148.06      227.94     88.66 o 
  -6   7  14      313.53      385.95     85.58 o 
  -5   7  14      147.84      242.12     67.19 o 
  -4   7  14      394.66      468.88     68.80 o 
  -3   7  14     1054.91     1038.26     71.86 o 
  -2   7  14     9006.47     8899.33    218.46 o 
  -1   7  14      746.29      787.19     60.16 o 
   0   7  14     1622.85     1811.20     89.28 o 
   1   7  14      689.22      750.50     74.08 o 
   2   7  14     8690.10     8603.32    313.64 o 
   3   7  14     1134.47     1192.25     96.76 o 
   4   7  14      435.30      581.86     87.96 o 
   5   7  14      187.08      212.08     73.11 o 
   6   7  14      312.30      300.23     75.84 o 
   7   7  14      134.68      127.55     76.44 o 
   8   7  14      749.00      717.63     81.03 o 
   9   7  14      208.97      231.51     79.49 o 
  -9   8  14      717.34      681.37     91.96 o 
  -8   8  14      328.50      287.72     75.80 o 
  -7   8  14     2435.11     2489.54    181.30 o 
  -6   8  14     1164.51     1157.54     84.58 o 
  -5   8  14       21.36      104.24     67.26 o 
  -4   8  14      292.58      270.87     70.83 o 
  -3   8  14     5094.56     4966.61    143.98 o 
  -2   8  14      493.53      623.47     65.91 o 
  -1   8  14      117.90      186.29     58.01 o 
   0   8  14      199.91      160.37     62.73 o 
   1   8  14      113.08      169.05     62.49 o 
   2   8  14      525.95      557.19     89.90 o 
   3   8  14     5205.54     4785.31    116.21 o 
   4   8  14      271.40      431.56     79.86 o 
   5   8  14       28.68        4.40     73.66 o 
   6   8  14     1150.95     1245.77     88.70 o 
   7   8  14     2376.10     2187.30     86.68 o 
   8   8  14      298.84      327.17     80.41 o 
   9   8  14      684.11      652.63     94.65 o 
  -8   9  14      778.75      790.21     94.85 o 
  -7   9  14      216.97      177.03     75.85 o 
  -6   9  14      238.48      288.36     90.74 o 
  -5   9  14      908.09     1026.38     79.93 o 
  -4   9  14      390.61      416.26     70.22 o 
  -3   9  14     2031.09     2029.07     73.32 o 
  -2   9  14     1797.33     1580.00     81.32 o 
  -1   9  14      786.76      756.06     72.12 o 
   0   9  14       86.41      265.06     68.45 o 
   1   9  14      830.68      862.64     83.79 o 
   2   9  14     1762.86     1480.13     92.29 o 
   3   9  14     1912.98     1938.00    126.27 o 
   4   9  14      392.15      461.02     68.67 o 
   5   9  14      981.25     1071.92     73.70 o 
   6   9  14      255.70      365.71     79.72 o 
   7   9  14      222.05      435.76     92.54 o 
   8   9  14      700.75      663.10     91.86 o 
  -8  10  14        7.57      112.35     74.37 o 
  -7  10  14      149.73      273.89     81.94 o 
  -6  10  14     1853.41     2001.36    102.29 o 
  -5  10  14      693.31      705.66     85.36 o 
  -4  10  14       70.04       84.96     72.67 o 
  -3  10  14      192.51      316.17     71.14 o 
  -2  10  14     2160.48     2243.49     81.03 o 
  -1  10  14       42.41       55.78     69.76 o 
   0  10  14      311.41      286.79     61.40 o 
   1  10  14       52.67       23.50     58.08 o 
   2  10  14     2285.46     2193.35     87.12 o 
   3  10  14      194.00      291.25     83.00 o 
   4  10  14       55.70      124.09     75.10 o 
   5  10  14      684.35      726.90     80.32 o 
   6  10  14     1857.89     1882.75     92.69 o 
   7  10  14      176.93      191.07     80.77 o 
   8  10  14        5.13      -10.37     91.65 o 
  -7  11  14      908.70      918.56     75.45 o 
  -6  11  14       83.06       79.20     84.78 o 
  -5  11  14      529.48      466.29     79.54 o 
  -4  11  14      237.74      410.31     77.89 o 
  -3  11  14      657.93      693.18    105.43 o 
  -2  11  14     2719.64     2749.92    114.49 o 
  -1  11  14     1385.39     1401.77     66.37 o 
   0  11  14     2152.92     2364.05     69.32 o 
   1  11  14     1362.43     1404.92     67.90 o 
   2  11  14     2657.98     2760.71    138.37 o 
   3  11  14      625.33      594.91     70.79 o 
   4  11  14      223.30      173.15     68.28 o 
   5  11  14      506.95      522.24     89.59 o 
   6  11  14       98.11      150.59     85.22 o 
   7  11  14      868.91      919.34     90.04 o 
  -7  12  14     1606.89     1580.28    135.28 o 
  -6  12  14      515.90      472.32     80.02 o 
  -5  12  14       82.44      -14.84     81.15 o 
  -4  12  14     1150.51     1256.61     89.36 o 
  -3  12  14     1655.70     1644.96     87.01 o 
  -2  12  14     1307.38     1192.23     66.66 o 
  -1  12  14       76.35       85.18     81.65 o 
   0  12  14        9.53      144.82     71.41 o 
   1  12  14       72.62       57.05     71.57 o 
   2  12  14     1277.91     1318.66     75.43 o 
   3  12  14     1638.07     1533.91    100.84 o 
   4  12  14     1099.04     1135.89    100.58 o 
   5  12  14       97.01       16.37     91.03 o 
   6  12  14      516.41      476.16     87.26 o 
   7  12  14     1581.67     1485.77     96.34 o 
  -6  13  14      235.33      349.42     84.66 o 
  -5  13  14      424.42      496.92    103.45 o 
  -4  13  14       42.97       76.38     70.91 o 
  -3  13  14      533.26      514.92     73.37 o 
  -2  13  14     3115.12     2952.68     79.93 o 
  -1  13  14      751.79      821.44     73.39 o 
   0  13  14       31.86       34.30     69.73 o 
   1  13  14      696.69      887.94     83.76 o 
   2  13  14     3088.15     2877.68     92.22 o 
   3  13  14      540.20      742.15     83.23 o 
   4  13  14       50.48       58.89     84.93 o 
   5  13  14      450.61      443.09     85.26 o 
   6  13  14      237.05      263.36     90.47 o 
  -6  14  14      219.09      344.80    152.10 o 
  -5  14  14      833.73      920.05    126.03 o 
  -4  14  14      445.40      483.12     85.03 o 
  -3  14  14      587.49      613.62     91.39 o 
  -2  14  14        4.26      -11.78     81.39 o 
  -1  14  14      815.64      809.71     73.71 o 
   0  14  14        1.71       75.41     69.61 o 
   1  14  14      802.34      686.78     69.44 o 
   2  14  14        3.08      178.88     97.72 o 
   3  14  14      588.67      605.69     84.48 o 
   4  14  14      438.92      598.19     89.31 o 
   5  14  14      830.84      842.38    101.88 o 
   6  14  14      228.12      423.42    165.08 o 
  -5  15  14       24.66       27.21     91.19 o 
  -4  15  14      157.55      209.49     83.53 o 
  -3  15  14      278.98      292.21     80.26 o 
  -2  15  14       44.28       -2.05     90.06 o 
  -1  15  14      181.70      278.21     83.91 o 
   0  15  14     2535.05     2481.05     83.08 o 
   1  15  14      179.62      250.68     78.92 o 
   2  15  14       46.35       23.01     75.55 o 
   3  15  14      272.68      219.62     88.33 o 
   4  15  14      145.91      186.62    100.83 o 
   5  15  14       16.52       86.73    126.09 o 
  -3  16  14       32.17       58.88     90.15 o 
  -2  16  14      889.66      863.34     92.63 o 
  -1  16  14      444.87      478.56    107.64 o 
   0  16  14      131.37      148.49     88.02 o 
   1  16  14      463.29      274.74     77.16 o 
   2  16  14      914.10      846.21     84.90 o 
   3  16  14       38.83      157.25    101.79 o 
  -1  17  14      518.94      537.32    101.63 o 
   0  17  14      646.44      806.76    114.46 o 
   1  17  14      495.08      497.63     91.96 o 
   1   0  15     1163.35     1100.88    118.52 o 
   2   0  15     2674.92     2780.37     90.88 o 
   3   0  15      525.31      538.94     98.25 o 
   4   0  15     1629.98     1586.59     93.81 o 
   5   0  15      233.39      222.46     85.28 o 
   6   0  15     1241.52     1183.82     96.16 o 
   7   0  15      918.48      827.16     89.18 o 
   8   0  15       67.01       40.63    105.32 o 
   9   0  15      311.39      270.56     83.68 o 
  -9   1  15      654.78      609.29     91.23 o 
  -8   1  15      285.82      329.99     99.28 o 
  -7   1  15      454.88      542.51     73.26 o 
  -6   1  15     2570.42     2590.39     87.02 o 
  -5   1  15     1796.92     1811.39    105.43 o 
  -4   1  15      506.39      612.91    165.10 o 
  -3   1  15     4480.42     4443.28     84.09 o 
  -2   1  15       73.45      119.00     81.06 o 
  -1   1  15     2568.07     2526.90    156.06 o 
   0   1  15     2450.88     2549.07    103.21 o 
   1   1  15     2459.68     2515.35    170.12 o 
   2   1  15       62.93       11.60     94.43 o 
   3   1  15     4131.60     4344.33    246.07 o 
   4   1  15      530.27      526.70     68.54 o 
   5   1  15     1804.54     1939.31    141.39 o 
   6   1  15     2462.24     2345.93    178.71 o 
   7   1  15      470.00      501.29     77.41 o 
   8   1  15      260.46      367.06     99.69 o 
   9   1  15      622.68      586.46     95.03 o 
  -9   2  15      159.04      127.52     85.51 o 
  -8   2  15      473.97      607.77     93.53 o 
  -7   2  15       42.05      139.32     66.47 o 
  -6   2  15     1274.54     1224.76     71.30 o 
  -5   2  15     2816.55     2674.54     72.52 o 
  -4   2  15      847.14     1001.29     99.58 o 
  -3   2  15      399.31      391.19     75.65 o 
  -2   2  15     3256.22     3243.49    100.49 o 
  -1   2  15    12406.61    12347.42    484.45 o 
   0   2  15     2251.26     2289.57    103.40 o 
   1   2  15    12159.04    12659.01    495.84 o 
   2   2  15     3428.44     3797.21     93.88 o 
   3   2  15      316.42      375.23     75.48 o 
   4   2  15      701.93      646.34     65.83 o 
   5   2  15     2979.75     2764.74     93.63 o 
   6   2  15     1238.59     1324.55     93.74 o 
   7   2  15       48.47       49.38    110.88 o 
   8   2  15      471.52      585.40    111.94 o 
   9   2  15      160.85      147.41     78.31 o 
  -9   3  15      110.58      198.49     90.63 o 
  -8   3  15      102.31      215.76     72.87 o 
  -7   3  15      619.23      726.05     79.87 o 
  -6   3  15     4949.09     4791.74    133.22 o 
  -5   3  15      297.45      332.82     63.10 o 
  -4   3  15      717.09      605.02     72.26 o 
  -3   3  15       14.76       58.01     96.15 o 
  -2   3  15     1351.83     1438.43     76.98 o 
  -1   3  15      492.09      525.27     93.70 o 
   0   3  15     6498.38     6617.44    114.32 o 
   1   3  15      494.67      539.71     94.16 o 
   2   3  15     1409.03     1340.43    103.32 o 
   3   3  15       15.10      163.57     82.51 o 
   4   3  15      713.44      831.26     75.77 o 
   5   3  15      288.16      321.22     78.56 o 
   6   3  15     5006.41     4845.02    118.93 o 
   7   3  15      607.83      712.04     97.33 o 
   8   3  15      107.71       76.19     77.76 o 
   9   3  15      103.75      223.19     84.79 o 
  -9   4  15      604.38      687.79    100.71 o 
  -8   4  15      234.23      279.17     75.87 o 
  -7   4  15     1652.37     1592.15     73.46 o 
  -6   4  15       57.38      234.67     81.87 o 
  -5   4  15     1235.97     1295.79     76.37 o 
  -4   4  15      339.13      340.88     72.01 o 
  -3   4  15     2237.54     2287.25     75.64 o 
  -2   4  15      431.62      509.23     68.03 o 
  -1   4  15     3380.74     3323.85     76.19 o 
   0   4  15     1533.57     1404.41     75.71 o 
   1   4  15     3398.53     3429.21    106.26 o 
   2   4  15      436.23      466.30     83.61 o 
   3   4  15     2380.67     2562.37    114.25 o 
   4   4  15      341.81      390.70     85.37 o 
   5   4  15     1221.40     1280.50     82.95 o 
   6   4  15       61.00      226.58     85.01 o 
   7   4  15     1580.54     1543.45    115.74 o 
   8   4  15      228.13      200.97     78.81 o 
   9   4  15      588.90      597.10     76.20 o 
  -9   5  15      125.21      131.32     83.44 o 
  -8   5  15      962.81     1041.86     80.33 o 
  -7   5  15       97.07       93.35     69.10 o 
  -6   5  15      516.88      536.24     62.71 o 
  -5   5  15     2623.02     2737.99    144.43 o 
  -4   5  15      714.65      584.08     80.40 o 
  -3   5  15     2308.97     2277.34     81.94 o 
  -2   5  15     5406.23     5329.56    123.92 o 
  -1   5  15     3251.14     3200.74    106.32 o 
   0   5  15       40.93       13.08     62.61 o 
   1   5  15     3339.10     3087.75    101.07 o 
   2   5  15     5446.69     5318.10    174.36 o 
   3   5  15     2194.72     2202.41     66.39 o 
   4   5  15      813.04      822.71     73.70 o 
   5   5  15     2622.23     2594.51     81.05 o 
   6   5  15      567.81      589.18     88.21 o 
   7   5  15      101.76      175.95     71.06 o 
   8   5  15      863.91      864.05     85.16 o 
   9   5  15      137.72      212.69     94.71 o 
  -9   6  15      522.69      492.92     79.73 o 
  -8   6  15       62.00      123.85     79.07 o 
  -7   6  15      608.71      612.94     71.46 o 
  -6   6  15     1381.25     1358.64     67.10 o 
  -5   6  15       96.83      180.56     82.39 o 
  -4   6  15      785.91      818.70     80.03 o 
  -3   6  15     2439.26     2508.42     84.14 o 
  -2   6  15     4126.29     3933.57    103.43 o 
  -1   6  15     1164.70     1291.66     69.47 o 
   0   6  15     2446.14     2283.44    112.16 o 
   1   6  15     1041.05     1174.64     64.77 o 
   2   6  15     4195.39     3924.87     81.41 o 
   3   6  15     2383.37     2375.48    167.28 o 
   4   6  15      737.36      733.26     91.29 o 
   5   6  15      118.26      117.00     73.78 o 
   6   6  15     1388.64     1456.73     68.53 o 
   7   6  15      590.90      579.17     83.41 o 
   8   6  15       75.97      256.58     79.27 o 
   9   6  15      525.45      596.16     96.96 o 
  -8   7  15      257.96      328.03     81.53 o 
  -7   7  15      978.84     1071.64     78.87 o 
  -6   7  15     1755.80     1749.74     71.59 o 
  -5   7  15     1067.89     1098.71     72.22 o 
  -4   7  15      795.03      933.54     91.35 o 
  -3   7  15      813.77      813.97     67.05 o 
  -2   7  15      135.70       87.75     69.36 o 
  -1   7  15     2125.58     2128.67     67.76 o 
   0   7  15       19.89       56.42     59.36 o 
   1   7  15     2039.53     2006.81    111.49 o 
   2   7  15      117.16       60.16     64.79 o 
   3   7  15      798.07      710.20     90.07 o 
   4   7  15      758.10      842.70     91.96 o 
   5   7  15     1001.83      951.05     86.21 o 
   6   7  15     1859.83     1784.88     74.95 o 
   7   7  15      972.06      853.28     80.30 o 
   8   7  15      263.95      288.42     87.66 o 
  -8   8  15       40.24      -20.49     82.49 o 
  -7   8  15     1092.88      928.50     88.78 o 
  -6   8  15     1284.86     1332.95     93.97 o 
  -5   8  15      171.37      112.29     78.23 o 
  -4   8  15      202.34      301.66     75.24 o 
  -3   8  15      890.26      854.74     68.26 o 
  -2   8  15     2144.93     2085.30     78.54 o 
  -1   8  15      794.62      882.98     62.00 o 
   0   8  15      214.25      237.96     70.81 o 
   1   8  15      759.70     1009.15     76.10 o 
   2   8  15     2159.03     2120.90     90.93 o 
   3   8  15      883.25     1155.11    104.19 o 
   4   8  15      170.13      191.95     87.38 o 
   5   8  15      177.62      224.55     67.62 o 
   6   8  15     1234.06     1185.11     85.50 o 
   7   8  15     1022.69      896.10     86.57 o 
   8   8  15       39.16      250.87     97.55 o 
  -8   9  15      483.57      538.46     98.47 o 
  -7   9  15      298.36      337.48     84.18 o 
  -6   9  15      621.66      675.75     85.44 o 
  -5   9  15      257.70      434.05     95.83 o 
  -4   9  15      591.08      657.37     79.61 o 
  -3   9  15      238.73      307.91     73.02 o 
  -2   9  15     6249.36     6280.47    135.79 o 
  -1   9  15      831.78      852.77     61.49 o 
   0   9  15        6.28       93.69     65.95 o 
   1   9  15      784.77      997.05     66.23 o 
   2   9  15     6252.38     6367.70    210.27 o 
   3   9  15      244.74      171.16     76.28 o 
   4   9  15      623.36      707.01     87.66 o 
   5   9  15      227.24      220.02     73.55 o 
   6   9  15      611.73      643.31     82.49 o 
   7   9  15      284.56      359.33     93.61 o 
   8   9  15      492.64      778.41    160.17 o 
  -7  10  15     1424.49     1515.60    176.73 o 
  -6  10  15       51.24       -2.43    100.07 o 
  -5  10  15      135.03      164.27     86.08 o 
  -4  10  15      150.74      258.72     76.13 o 
  -3  10  15     3316.40     3299.10     98.03 o 
  -2  10  15       78.33       83.27     70.38 o 
  -1  10  15       85.74       -7.92     73.68 o 
   0  10  15     1012.97     1005.76     65.35 o 
   1  10  15       82.68       85.21     67.09 o 
   2  10  15       70.14      122.20     64.80 o 
   3  10  15     3338.54     3333.90    129.49 o 
   4  10  15      168.56      167.46     78.83 o 
   5  10  15      152.69      147.95     96.11 o 
   6  10  15       34.33       67.84     80.97 o 
   7  10  15     1400.93     1313.21     84.76 o 
  -7  11  15       26.15      137.60     92.01 o 
  -6  11  15      470.91      579.43    144.98 o 
  -5  11  15      357.06      524.27     77.83 o 
  -4  11  15      344.48      231.99     94.96 o 
  -3  11  15      349.93      472.88     77.51 o 
  -2  11  15     2372.94     2154.17     80.58 o 
  -1  11  15     1026.01     1025.66     63.14 o 
   0  11  15       80.35       98.29     62.18 o 
   1  11  15     1084.91     1053.55     67.93 o 
   2  11  15     2292.68     2191.66     87.56 o 
   3  11  15      317.15      359.65     96.78 o 
   4  11  15      384.85      394.86     74.79 o 
   5  11  15      375.59      377.57    100.41 o 
   6  11  15      472.96      520.55     86.63 o 
   7  11  15       24.03       27.07    109.39 o 
  -6  12  15     1022.52     1001.28     90.00 o 
  -5  12  15      699.83      727.25     85.63 o 
  -4  12  15       85.61      100.25     92.93 o 
  -3  12  15      441.92      457.43     73.66 o 
  -2  12  15     2406.76     2329.35     84.82 o 
  -1  12  15      238.97      221.20     63.90 o 
   0  12  15      133.50      316.09     75.85 o 
   1  12  15      254.26      300.87     71.64 o 
   2  12  15     2394.13     2252.91     88.78 o 
   3  12  15      420.28      523.07     82.58 o 
   4  12  15       79.42       73.88     82.49 o 
   5  12  15      631.19      669.78     95.26 o 
   6  12  15      953.58     1083.11    110.93 o 
  -6  13  15      498.41      551.09     93.14 o 
  -5  13  15      409.94      366.71     95.60 o 
  -4  13  15      281.81      272.65     77.68 o 
  -3  13  15      450.78      469.99     82.46 o 
  -2  13  15      278.52      360.60     86.48 o 
  -1  13  15      972.98     1166.08     70.04 o 
   0  13  15     1265.18     1363.90     71.31 o 
   1  13  15      962.72     1078.57     72.77 o 
   2  13  15      311.38      456.23     82.23 o 
   3  13  15      423.50      368.48     94.21 o 
   4  13  15      286.32      315.05     86.08 o 
   5  13  15      439.81      541.54    110.01 o 
   6  13  15      482.38      608.10     93.41 o 
  -5  14  15      337.68      225.29     85.69 o 
  -4  14  15      458.54      574.97     88.85 o 
  -3  14  15      390.09      544.41    127.29 o 
  -2  14  15     1018.60     1099.16     78.57 o 
  -1  14  15      264.71      267.68     77.90 o 
   0  14  15       53.03       93.67     68.22 o 
   1  14  15      265.27      287.54     83.97 o 
   2  14  15     1008.91      922.70     75.05 o 
   3  14  15      398.74      258.95     96.96 o 
   4  14  15      480.39      610.76     82.48 o 
   5  14  15      347.75      527.75    115.35 o 
  -4  15  15      257.50      258.77     92.84 o 
  -3  15  15      161.85      115.47     82.24 o 
  -2  15  15     1458.04     1698.17    115.51 o 
  -1  15  15      467.41      372.40     94.58 o 
   0  15  15       54.78       98.57     77.79 o 
   1  15  15      452.43      447.39     77.57 o 
   2  15  15     1391.61     1365.64     84.91 o 
   3  15  15      175.83      122.85     85.22 o 
   4  15  15      264.05      243.58     94.62 o 
  -2  16  15       99.75      208.31     93.29 o 
  -1  16  15      534.62      550.48     99.04 o 
   0  16  15       36.96      105.93     96.82 o 
   1  16  15      593.38      680.01     86.42 o 
   2  16  15       96.71      225.95     82.22 o 
   0   0  16     1997.39     2360.60    174.30 o 
   1   0  16     5554.57     5520.31    507.12 o 
   2   0  16     3910.28     3896.29     82.22 o 
   3   0  16       12.17       63.89     85.18 o 
   4   0  16      841.12      812.13     73.60 o 
   5   0  16     4617.98     4790.34    167.63 o 
   6   0  16       19.18      105.84     64.80 o 
   7   0  16      172.57       53.21     72.11 o 
   8   0  16      538.33      566.14     94.40 o 
   9   0  16      129.74      178.46     89.49 o 
  -9   1  16      223.30      310.57    111.08 o 
  -8   1  16       39.20      211.95     75.32 o 
  -7   1  16      307.45      447.98     78.75 o 
  -6   1  16     4653.19     4543.17    125.01 o 
  -5   1  16     1586.24     1600.10     86.10 o 
  -4   1  16      453.83      603.88     87.96 o 
  -3   1  16     2231.71     2232.28     83.68 o 
  -2   1  16      504.13      516.30     85.27 o 
  -1   1  16     2350.41     2387.94     90.74 o 
   0   1  16     2159.93     2191.68    104.41 o 
   1   1  16     2355.47     2258.33    108.99 o 
   2   1  16      479.62      475.95     69.16 o 
   3   1  16     2152.76     2200.87     91.27 o 
   4   1  16      459.63      479.79     76.03 o 
   5   1  16     1579.49     1662.31     78.62 o 
   6   1  16     4640.81     4718.52    224.22 o 
   7   1  16      278.91      439.04     88.15 o 
   8   1  16       29.48       55.04     84.51 o 
   9   1  16      218.42      244.32     86.05 o 
  -9   2  16      451.59      350.81     86.15 o 
  -8   2  16      247.00      242.43     76.75 o 
  -7   2  16      212.06      253.13     78.40 o 
  -6   2  16      316.82      345.67     71.05 o 
  -5   2  16      478.42      450.55     65.11 o 
  -4   2  16      659.49      828.80     69.70 o 
  -3   2  16     1678.23     1673.56     92.84 o 
  -2   2  16     7643.96     7881.68    106.83 o 
  -1   2  16      810.99      862.74     69.47 o 
   0   2  16       22.70      -41.80     82.31 o 
   1   2  16      821.66      903.94    100.19 o 
   2   2  16     7256.25     7382.94    144.44 o 
   3   2  16     1735.58     1684.39     74.39 o 
   4   2  16      671.71      688.93     73.07 o 
   5   2  16      446.08      494.90     73.84 o 
   6   2  16      284.00      332.86     76.35 o 
   7   2  16      249.77      306.67     88.20 o 
   8   2  16      206.86      198.90     96.95 o 
   9   2  16      451.08      461.76     98.91 o 
  -9   3  16      101.39      238.01     81.72 o 
  -8   3  16      162.33      175.93     73.02 o 
  -7   3  16      287.24      254.14     70.30 o 
  -6   3  16     1514.30     1624.68     75.49 o 
  -5   3  16     3344.97     3331.61     82.56 o 
  -4   3  16     2315.27     2294.78     84.87 o 
  -3   3  16     1163.82     1174.32     76.64 o 
  -2   3  16     1821.35     1793.23     91.71 o 
  -1   3  16     1220.58     1066.75    130.08 o 
   0   3  16     1317.40     1213.06     87.40 o 
   1   3  16     1299.25     1418.52    131.96 o 
   2   3  16     1855.55     2053.55    105.74 o 
   3   3  16     1231.61     1388.41     93.24 o 
   4   3  16     2293.94     2342.55     94.60 o 
   5   3  16     3337.36     2853.89    296.40 o 
   6   3  16     1563.13     1651.99    110.05 o 
   7   3  16      296.32      289.89     87.24 o 
   8   3  16      188.09      142.68     78.92 o 
   9   3  16       90.88      150.04     77.71 o 
  -9   4  16      348.29      331.31     85.20 o 
  -8   4  16       76.60      117.62     84.67 o 
  -7   4  16      530.41      453.27     74.89 o 
  -6   4  16      986.11      993.83     74.40 o 
  -5   4  16     2926.23     3314.40    237.95 o 
  -4   4  16     1902.03     2082.04     78.56 o 
  -3   4  16      890.39      956.05     73.54 o 
  -2   4  16     3224.54     3032.51     79.28 o 
  -1   4  16     6041.06     5949.39    151.24 o 
   0   4  16        0.91      -14.42     62.02 o 
   1   4  16     6238.74     6714.34    285.90 o 
   2   4  16     3347.75     3196.85     94.35 o 
   3   4  16      803.71      788.55     86.74 o 
   4   4  16     1866.85     2003.97     83.92 o 
   5   4  16     2855.07     2738.54     74.22 o 
   6   4  16     1019.44     1009.50     73.16 o 
   7   4  16      547.84      552.67     82.38 o 
   8   4  16       89.73      112.88     71.45 o 
   9   4  16      296.73      290.82     95.76 o 
  -8   5  16       47.30       88.01     73.73 o 
  -7   5  16      548.20      600.32     73.50 o 
  -6   5  16     3308.58     3213.86    126.44 o 
  -5   5  16      276.17      272.91     65.95 o 
  -4   5  16      934.24      977.63     96.67 o 
  -3   5  16     2009.11     1807.22    105.78 o 
  -2   5  16     2065.25     1949.50     85.70 o 
  -1   5  16     1326.74     1243.82     81.42 o 
   0   5  16     4246.95     4091.14     80.33 o 
   1   5  16     1354.82     1321.15     74.97 o 
   2   5  16     2163.41     2013.47     72.65 o 
   3   5  16     2000.48     1990.50    124.54 o 
   4   5  16      854.23      992.18     99.20 o 
   5   5  16      261.83      336.64     75.78 o 
   6   5  16     3209.38     3038.78    126.99 o 
   7   5  16      580.06      699.44     78.32 o 
   8   5  16       57.67       81.56     87.72 o 
  -8   6  16      194.42      212.89     82.83 o 
  -7   6  16      188.54      317.31     77.76 o 
  -6   6  16      533.00      676.50     66.51 o 
  -5   6  16      126.79      214.18    104.54 o 
  -4   6  16       44.91      134.07     67.65 o 
  -3   6  16     1819.87     1826.32     92.20 o 
  -2   6  16     1899.39     1992.18     74.70 o 
  -1   6  16     2498.46     2179.17    141.20 o 
   0   6  16     1392.53     1462.07     58.37 o 
   1   6  16     2604.30     2506.10     78.54 o 
   2   6  16     1905.82     1911.06     77.14 o 
   3   6  16     1779.52     1716.94     93.64 o 
   4   6  16       38.32      227.40     83.46 o 
   5   6  16      114.03      260.31     93.93 o 
   6   6  16      530.15      501.62     79.89 o 
   7   6  16      213.42      337.31     83.68 o 
   8   6  16      190.77       89.60     91.63 o 
  -8   7  16      244.64      282.18     86.13 o 
  -7   7  16      106.26      239.96     79.30 o 
  -6   7  16      234.74      293.96     76.96 o 
  -5   7  16     2109.04     2122.03     79.17 o 
  -4   7  16      883.00      951.91     71.44 o 
  -3   7  16      684.10      832.68     73.57 o 
  -2   7  16     4616.61     4379.77    159.18 o 
  -1   7  16     1022.86     1043.73     57.98 o 
   0   7  16        2.08       35.64     68.30 o 
   1   7  16     1075.32     1065.86     75.63 o 
   2   7  16     4504.44     4266.96    127.71 o 
   3   7  16      663.39      762.86     92.72 o 
   4   7  16      885.13      905.98    109.61 o 
   5   7  16     2119.87     2166.31     83.79 o 
   6   7  16      217.99      203.16    119.50 o 
   7   7  16      109.48      200.31     79.97 o 
   8   7  16      248.75      230.39     91.15 o 
  -8   8  16       91.83      191.38    115.06 o 
  -7   8  16      794.50      757.26     82.70 o 
  -6   8  16     1194.77     1047.46     85.76 o 
  -5   8  16       85.34      133.45     79.08 o 
  -4   8  16      611.18      518.00     78.40 o 
  -3   8  16     3572.89     3343.38     89.43 o 
  -2   8  16     1399.49     1399.18     70.65 o 
  -1   8  16      482.74      586.82     74.21 o 
   0   8  16     1802.77     1714.75     71.18 o 
   1   8  16      509.58      594.87     89.01 o 
   2   8  16     1438.44     1375.76     68.63 o 
   3   8  16     3538.23     3543.95     86.46 o 
   4   8  16      568.56      574.43     94.23 o 
   5   8  16       79.25       69.45     88.96 o 
   6   8  16     1161.20     1019.65     94.25 o 
   7   8  16      811.59      832.84     89.37 o 
   8   8  16       79.12       56.73    138.28 o 
  -7   9  16      493.97      398.56     86.34 o 
  -6   9  16      481.97      502.98    102.37 o 
  -5   9  16     2354.36     2352.09     90.35 o 
  -4   9  16      380.63      504.63     87.24 o 
  -3   9  16     1050.76     1003.06     80.56 o 
  -2   9  16     2078.51     1854.71     73.95 o 
  -1   9  16     1009.85      928.45     75.48 o 
   0   9  16        1.64       77.26     67.70 o 
   1   9  16     1089.29      933.21     83.36 o 
   2   9  16     2091.30     1846.25     79.07 o 
   3   9  16     1068.52     1089.84     78.51 o 
   4   9  16      348.42      479.73     68.14 o 
   5   9  16     2338.09     2286.99     96.35 o 
   6   9  16      483.36      494.59     81.35 o 
   7   9  16      516.90      511.03     82.81 o 
  -7  10  16       88.96      159.47    100.82 o 
  -6  10  16      817.90      873.73    109.03 o 
  -5  10  16      383.62      390.29     85.65 o 
  -4  10  16      444.11      438.96     72.42 o 
  -3  10  16      135.62      221.18     81.61 o 
  -2  10  16     1012.69     1078.90     79.93 o 
  -1  10  16     1073.41     1157.29     73.73 o 
   0  10  16       49.43      120.97     68.38 o 
   1  10  16     1035.92     1149.72     63.08 o 
   2  10  16     1003.76      865.07     73.46 o 
   3  10  16      118.67       23.00     75.82 o 
   4  10  16      429.98      352.49     80.59 o 
   5  10  16      402.87      405.01     83.61 o 
   6  10  16      830.25     1040.53    106.68 o 
   7  10  16       77.62      211.86    102.22 o 
  -6  11  16      246.82      208.63     90.52 o 
  -5  11  16      406.55      453.47    105.39 o 
  -4  11  16     1017.39     1047.36     89.11 o 
  -3  11  16      276.92      242.81     76.99 o 
  -2  11  16     2190.52     2116.02     76.32 o 
  -1  11  16      501.01      600.52     78.40 o 
   0  11  16      105.99      129.86     62.61 o 
   1  11  16      461.08      549.05     73.65 o 
   2  11  16     2078.82     1965.63     69.30 o 
   3  11  16      298.52      256.38     89.65 o 
   4  11  16     1010.92     1001.14     73.38 o 
   5  11  16      397.72      497.00    102.68 o 
   6  11  16      213.53      222.46     91.73 o 
  -5  12  16      117.68       60.19    106.82 o 
  -4  12  16       94.98      137.66     77.85 o 
  -3  12  16     2296.13     1928.66     85.12 o 
  -2  12  16      160.20       92.17     79.19 o 
  -1  12  16      612.68      545.81     63.63 o 
   0  12  16      193.61      239.21     68.66 o 
   1  12  16      568.15      637.33     62.55 o 
   2  12  16      153.13       37.96     88.82 o 
   3  12  16     2236.07     1846.11    105.50 o 
   4  12  16       83.94      151.54     95.53 o 
   5  12  16      127.92       77.80     97.29 o 
   6  12  16      528.14      809.38    128.66 o 
  -5  13  16     1090.35     1214.70    176.96 o 
  -4  13  16      234.92      256.75     87.34 o 
  -3  13  16      158.19      204.79     93.55 o 
  -2  13  16     1132.23     1092.76     80.32 o 
  -1  13  16      468.67      507.81     75.99 o 
   0  13  16      497.24      473.31     64.92 o 
   1  13  16      499.25      440.04     73.07 o 
   2  13  16     1150.45      990.65     86.59 o 
   3  13  16      149.63      185.38     92.72 o 
   4  13  16      225.48      421.98    108.58 o 
   5  13  16     1040.34      994.92    109.18 o 
  -4  14  16        3.89       92.25     93.73 o 
  -3  14  16      147.12      156.07     81.26 o 
  -2  14  16      593.50      572.28     74.95 o 
  -1  14  16      575.56      514.65     85.94 o 
   0  14  16      830.00      818.12     83.16 o 
   1  14  16      545.47      508.86     88.13 o 
   2  14  16      610.38      668.80     76.09 o 
   3  14  16      156.85       97.55     89.35 o 
   4  14  16        2.46       18.16     86.87 o 
  -2  15  16      203.36      176.04     83.42 o 
  -1  15  16      217.90      103.38     91.49 o 
   0  15  16      429.86      458.48     80.80 o 
   1  15  16      210.11      164.20     78.69 o 
   2  15  16      200.78      308.21     78.98 o 
   1   0  17     4788.74     4985.42    104.87 o 
   2   0  17       16.17       50.95     98.29 o 
   3   0  17      471.41      448.87     88.96 o 
   4   0  17       15.48       48.70     73.31 o 
   5   0  17     1405.46     1432.66     90.89 o 
   6   0  17      655.53      653.63     82.22 o 
   7   0  17      551.53      523.28     76.06 o 
   8   0  17      272.61      300.68     85.55 o 
  -8   1  17      333.68      361.76     85.15 o 
  -7   1  17      132.64      173.42     81.87 o 
  -6   1  17     1491.86     1510.30     68.93 o 
  -5   1  17      445.12      424.69     68.43 o 
  -4   1  17     2222.51     2410.29     87.83 o 
  -3   1  17     3915.06     4047.89     96.95 o 
  -2   1  17     2483.74     2308.04    105.16 o 
  -1   1  17       47.57       85.99     86.85 o 
   0   1  17     1230.86     1112.88    103.72 o 
   1   1  17       58.77       26.60     99.00 o 
   2   1  17     2580.78     2742.52    112.34 o 
   3   1  17     3971.24     4011.04    114.01 o 
   4   1  17     2110.23     2121.59     93.00 o 
   5   1  17      408.85      561.50     82.33 o 
   6   1  17     1576.45     1597.00    101.52 o 
   7   1  17      155.09      136.11     72.50 o 
   8   1  17      326.82      318.18     98.25 o 
  -8   2  17      682.50      774.61     75.87 o 
  -7   2  17      207.44      249.62     76.72 o 
  -6   2  17      318.61      356.20    105.70 o 
  -5   2  17      747.16      757.01     67.51 o 
  -4   2  17     1191.45     1366.25     85.43 o 
  -3   2  17       22.19      111.13     89.51 o 
  -2   2  17     5195.59     5351.18    107.54 o 
  -1   2  17     5487.79     5576.85    100.87 o 
   0   2  17      222.79      223.70    123.59 o 
   1   2  17     5547.10     5689.24    120.19 o 
   2   2  17     5126.46     5143.00    140.68 o 
   3   2  17       13.28       81.61     79.72 o 
   4   2  17     1193.65     1327.93     76.79 o 
   5   2  17      725.54      685.78     94.64 o 
   6   2  17      357.29      294.68     77.64 o 
   7   2  17      201.73      363.23     97.50 o 
   8   2  17      671.79      580.25     83.17 o 
  -8   3  17       32.56      138.21     96.11 o 
  -7   3  17      347.06      378.61     67.21 o 
  -6   3  17     1201.70     1228.43     93.45 o 
  -5   3  17      908.80     1019.21     72.84 o 
  -4   3  17      225.82      236.12     69.46 o 
  -3   3  17     4292.93     4128.34    147.86 o 
  -2   3  17       89.00      126.80    160.95 o 
  -1   3  17      184.32      225.28     78.12 o 
   0   3  17      319.42      385.41     87.41 o 
   1   3  17      190.53      331.65     99.03 o 
   2   3  17       88.93      248.76     87.17 o 
   3   3  17     4371.52     4438.57    235.30 o 
   4   3  17      260.38      373.26     73.94 o 
   5   3  17      927.41     1000.07     94.90 o 
   6   3  17     1240.05     1256.60     87.86 o 
   7   3  17      330.04      405.15     84.27 o 
   8   3  17       34.20      -59.90    107.99 o 
  -8   4  17      362.46      392.97     85.16 o 
  -7   4  17      699.31      679.90     78.96 o 
  -6   4  17      812.67      874.56     75.95 o 
  -5   4  17      379.79      392.36     96.18 o 
  -4   4  17      295.88      304.81     82.87 o 
  -3   4  17      249.29      225.35     83.29 o 
  -2   4  17     3032.03     3058.64     80.34 o 
  -1   4  17     1130.82     1167.00     74.87 o 
   0   4  17     2240.26     2342.08     99.90 o 
   1   4  17     1029.46     1088.61    104.44 o 
   2   4  17     3102.12     3121.49    250.27 o 
   3   4  17      233.43      306.91     80.64 o 
   4   4  17      311.92      448.19     74.32 o 
   5   4  17      378.23      386.97     67.93 o 
   6   4  17      862.39      781.28     91.65 o 
   7   4  17      691.53      829.68     93.31 o 
   8   4  17      353.71      335.79     92.04 o 
  -8   5  17      457.10      509.98    100.35 o 
  -7   5  17       73.64       29.45     78.43 o 
  -6   5  17       97.56      172.45     73.37 o 
  -5   5  17     1734.60     1817.21     83.84 o 
  -4   5  17      849.41     1033.51     84.29 o 
  -3   5  17     1469.54     1506.14     96.26 o 
  -2   5  17     3647.70     3669.18    145.85 o 
  -1   5  17     1450.25     1405.55     68.92 o 
   0   5  17      413.08      612.03     86.76 o 
   1   5  17     1447.16     1580.66    148.80 o 
   2   5  17     3761.56     3556.95    142.20 o 
   3   5  17     1375.36     1511.10     85.86 o 
   4   5  17      770.91      876.46    105.15 o 
   5   5  17     1727.00     1577.09    197.10 o 
   6   5  17       85.84      109.14     99.29 o 
   7   5  17       72.16       24.32     80.43 o 
   8   5  17      470.99      578.79     84.50 o 
  -8   6  17       64.63      200.07    163.55 o 
  -7   6  17      500.40      403.81     81.28 o 
  -6   6  17      738.60      752.81     78.09 o 
  -5   6  17      503.17      579.94     87.27 o 
  -4   6  17       53.59       32.39     76.90 o 
  -3   6  17      965.71     1075.55     78.75 o 
  -2   6  17      903.01      946.59     92.55 o 
  -1   6  17     4041.11     4204.11    133.21 o 
   0   6  17     1105.73     1214.08     75.83 o 
   1   6  17     4120.16     4128.54     93.82 o 
   2   6  17      910.33      868.73     77.36 o 
   3   6  17      983.16      951.39     84.78 o 
   4   6  17       43.56      -83.33     83.33 o 
   5   6  17      441.57      716.25     96.71 o 
   6   6  17      749.04      892.28     92.68 o 
   7   6  17      511.48      490.82     87.78 o 
   8   6  17       62.81      152.75     84.55 o 
  -7   7  17      167.73      291.71     77.90 o 
  -6   7  17     1344.07     1289.73     78.36 o 
  -5   7  17       97.18      153.03     88.69 o 
  -4   7  17      870.67     1001.75     79.03 o 
  -3   7  17      413.13      387.06     65.89 o 
  -2   7  17     1384.87     1421.67     99.68 o 
  -1   7  17      227.64      208.41     69.07 o 
   0   7  17      504.21      521.88     81.61 o 
   1   7  17      231.06      270.95     70.22 o 
   2   7  17     1417.66     1422.93     74.83 o 
   3   7  17      379.45      420.57     70.47 o 
   4   7  17      856.61      986.48     97.37 o 
   5   7  17       96.68       37.80     89.83 o 
   6   7  17     1412.07     1390.81     91.39 o 
   7   7  17      159.75      193.14     81.87 o 
  -7   8  17      855.71      865.90     85.21 o 
  -6   8  17      264.81      222.01     87.20 o 
  -5   8  17       77.75       93.22     78.45 o 
  -4   8  17       59.73      109.92     87.20 o 
  -3   8  17      498.24      612.02    121.21 o 
  -2   8  17     1233.15     1227.28     78.78 o 
  -1   8  17     1312.11     1361.05     71.14 o 
   0   8  17      780.74      736.70     61.71 o 
   1   8  17     1353.62     1376.28     83.97 o 
   2   8  17     1271.38     1283.71     78.68 o 
   3   8  17      516.31      532.94     67.95 o 
   4   8  17       59.99      192.51     78.40 o 
   5   8  17      100.13      166.26     90.82 o 
   6   8  17      286.59      190.59     80.68 o 
   7   8  17      829.44      851.95    101.99 o 
  -6   9  17      329.47      309.17     91.85 o 
  -5   9  17     1381.83     1287.91     99.89 o 
  -4   9  17      232.29      217.21     81.73 o 
  -3   9  17      769.23      772.39     78.79 o 
  -2   9  17     1338.47     1346.55     79.37 o 
  -1   9  17     1987.76     1995.36     71.82 o 
   0   9  17      684.65      769.83     67.81 o 
   1   9  17     2013.98     1994.42     81.44 o 
   2   9  17     1395.14     1476.14     75.84 o 
   3   9  17      766.61      866.34     83.04 o 
   4   9  17      257.95      218.59     81.18 o 
   5   9  17     1395.92     1187.34     82.60 o 
   6   9  17      329.92      391.31     95.63 o 
  -6  10  17      736.63      803.45    105.94 o 
  -5  10  17       28.13       -5.69     86.57 o 
  -4  10  17      109.69      172.22     85.95 o 
  -3  10  17      343.72      314.23     70.03 o 
  -2  10  17      515.31      520.12     67.92 o 
  -1  10  17      193.03      336.60     72.74 o 
   0  10  17     4117.94     4147.36    121.76 o 
   1  10  17      202.29      281.88     88.15 o 
   2  10  17      532.17      469.29     83.39 o 
   3  10  17      374.87      393.74     69.91 o 
   4  10  17      125.85       95.31     85.71 o 
   5  10  17       16.82      114.61     95.27 o 
   6  10  17      736.89      611.20     83.30 o 
  -5  11  17      750.23      641.74    102.34 o 
  -4  11  17      154.13      342.92    117.23 o 
  -3  11  17      426.92      367.99     89.40 o 
  -2  11  17      782.21      663.93     83.21 o 
  -1  11  17     1150.67     1137.86     85.47 o 
   0  11  17      171.96      113.70     68.43 o 
   1  11  17     1170.73     1126.59     84.17 o 
   2  11  17      823.23      802.26     77.40 o 
   3  11  17      389.45      393.70     77.04 o 
   4  11  17      136.43      288.75    156.62 o 
   5  11  17      755.21      737.52     94.92 o 
  -5  12  17      322.91      347.99     91.23 o 
  -4  12  17       74.07       57.09     93.36 o 
  -3  12  17      123.79      305.30     92.00 o 
  -2  12  17      751.27      754.29     67.81 o 
  -1  12  17      775.20      787.97     80.59 o 
   0  12  17      171.39      310.63     72.57 o 
   1  12  17      734.88      736.35     78.16 o 
   2  12  17      748.00      774.54     77.85 o 
   3  12  17      113.70      293.51     83.80 o 
   4  12  17       75.19       56.89     99.14 o 
   5  12  17      362.61      380.23     94.07 o 
  -4  13  17      792.42      800.37     79.95 o 
  -3  13  17       78.44       -9.08     79.84 o 
  -2  13  17      670.72      796.26    111.01 o 
  -1  13  17      182.16      284.58     88.32 o 
   0  13  17      692.65      801.47     75.25 o 
   1  13  17      197.64      237.75     79.45 o 
   2  13  17      634.32      756.82     82.18 o 
   3  13  17       84.05       72.32     75.89 o 
   4  13  17      862.44      757.98     94.59 o 
  -2  14  17      108.54      171.33    106.81 o 
  -1  14  17      704.92      415.72     79.41 o 
   0  14  17      518.93      490.92     73.35 o 
   1  14  17      715.38      754.48     87.60 o 
   2  14  17      114.81       35.03     85.62 o 
   0   0  18      226.58      229.07    179.72 o 
   1   0  18     1155.37     1385.83    105.45 o 
   2   0  18     5122.06     5521.00    156.92 o 
   3   0  18     2018.00     2168.41    211.95 o 
   4   0  18      328.33      419.30     84.04 o 
   5   0  18      326.34      181.86    114.64 o 
   6   0  18       22.70      -24.59     81.82 o 
   7   0  18       82.06       71.58     74.46 o 
   8   0  18     1204.00     1236.21    107.44 o 
  -8   1  18       93.67       33.69     84.04 o 
  -7   1  18     1150.05     1112.84     73.47 o 
  -6   1  18      618.92      737.66     83.65 o 
  -5   1  18      716.13      777.04     70.00 o 
  -4   1  18     1276.87     1169.42     72.98 o 
  -3   1  18     2273.03     2270.90    112.06 o 
  -2   1  18      392.06      541.12     89.89 o 
  -1   1  18      131.56      184.94     89.89 o 
   0   1  18       24.57       94.55    101.13 o 
   1   1  18      127.50      281.86    103.12 o 
   2   1  18      382.50      350.68    106.37 o 
   3   1  18     2284.21     2359.61    100.23 o 
   4   1  18     1254.63     1274.67     74.02 o 
   5   1  18      782.99      874.06    109.97 o 
   6   1  18      589.12      718.30     74.65 o 
   7   1  18     1176.26     1147.08    108.52 o 
   8   1  18       91.79      235.21     93.96 o 
  -8   2  18      463.89      570.61     91.88 o 
  -7   2  18      299.13      323.81     70.71 o 
  -6   2  18      238.16      249.36     77.88 o 
  -5   2  18      360.18      298.64     84.41 o 
  -4   2  18      208.75      245.42     76.74 o 
  -3   2  18      312.10      309.90     93.52 o 
  -2   2  18     1414.37     1522.54    115.06 o 
  -1   2  18     1399.85     1421.07    109.40 o 
   0   2  18      754.35      914.00    140.75 o 
   1   2  18     1418.27     1617.00    134.37 o 
   2   2  18     1475.98     1512.94     95.39 o 
   3   2  18      283.52      316.41     84.11 o 
   4   2  18      195.72      215.44     70.22 o 
   5   2  18      368.73      445.73     96.29 o 
   6   2  18      217.94      262.54     89.69 o 
   7   2  18      312.23      456.10     78.24 o 
   8   2  18      458.91      427.44     83.82 o 
  -7   3  18      213.28      360.59     85.40 o 
  -6   3  18     1698.56     1814.34     87.52 o 
  -5   3  18      521.26      654.64     74.59 o 
  -4   3  18     1399.27     1447.14    106.33 o 
  -3   3  18      265.96      225.28     85.72 o 
  -2   3  18     1266.36     1297.62     85.00 o 
  -1   3  18      301.68      310.65     90.93 o 
   0   3  18      177.30      209.70    128.34 o 
   1   3  18      282.87      394.04    101.92 o 
   2   3  18     1328.60     1366.63     94.41 o 
   3   3  18      287.75      391.78     91.88 o 
   4   3  18     1365.64     1425.38     79.84 o 
   5   3  18      509.65      523.27     87.09 o 
   6   3  18     1689.36     1733.07     85.69 o 
   7   3  18      202.58      307.76     81.26 o 
  -7   4  18      281.16      220.98     76.11 o 
  -6   4  18      132.28      194.94     72.37 o 
  -5   4  18      601.42      649.99     89.92 o 
  -4   4  18      385.04      444.29     87.43 o 
  -3   4  18     1892.46     1963.90     99.31 o 
  -2   4  18     1041.71     1296.02     73.05 o 
  -1   4  18     2245.90     2338.33     99.32 o 
   0   4  18      200.40      276.66     85.63 o 
   1   4  18     2444.81     2278.00    111.66 o 
   2   4  18     1023.64     1117.10     96.88 o 
   3   4  18     1915.10     1928.36     89.53 o 
   4   4  18      376.27      555.19     87.65 o 
   5   4  18      606.32      697.13    102.50 o 
   6   4  18      143.20      168.83     67.88 o 
   7   4  18      304.53      355.32     88.16 o 
  -7   5  18      472.20      489.13     83.45 o 
  -6   5  18      778.51      748.47     86.87 o 
  -5   5  18      135.23      138.69     89.79 o 
  -4   5  18     1389.81     1499.10     88.58 o 
  -3   5  18     1627.12     1590.70    114.79 o 
  -2   5  18      906.08      900.58     70.97 o 
  -1   5  18       37.79      -26.42     73.91 o 
   0   5  18      499.56      428.72    121.01 o 
   1   5  18       33.89      -76.59     76.59 o 
   2   5  18      876.09      883.27     91.64 o 
   3   5  18     1559.51     1480.89    101.84 o 
   4   5  18     1382.07     1489.60     81.38 o 
   5   5  18      127.59      224.99     79.94 o 
   6   5  18      808.47      684.27     70.47 o 
   7   5  18      476.71      605.09    150.63 o 
  -7   6  18      369.91      496.03     79.46 o 
  -6   6  18      487.41      439.19     79.11 o 
  -5   6  18      103.45       22.09     82.67 o 
  -4   6  18       41.32       16.72     87.53 o 
  -3   6  18       67.55       10.01     73.37 o 
  -2   6  18     1446.93     1509.35     78.71 o 
  -1   6  18      185.35      240.01     70.98 o 
   0   6  18      448.41      515.07     69.70 o 
   1   6  18      187.46      342.82     75.61 o 
   2   6  18     1312.73     1458.67     89.56 o 
   3   6  18       71.22      204.77     85.67 o 
   4   6  18       33.84      157.69     80.42 o 
   5   6  18      119.26       67.85     89.65 o 
   6   6  18      482.31      550.90    119.53 o 
   7   6  18      375.63      370.86     84.19 o 
  -7   7  18      221.56      288.89    117.11 o 
  -6   7  18      176.73      278.41     88.03 o 
  -5   7  18     2058.03     1919.18    116.31 o 
  -4   7  18      186.04      256.07     79.96 o 
  -3   7  18      358.51      241.85     89.74 o 
  -2   7  18      496.64      537.16     73.07 o 
  -1   7  18      881.60     1103.72    132.01 o 
   0   7  18      838.88      895.61    107.22 o 
   1   7  18      921.77     1015.07     78.29 o 
   2   7  18      473.00      543.55     78.93 o 
   3   7  18      313.74      268.82     73.67 o 
   4   7  18      171.96      322.01     98.35 o 
   5   7  18     2083.18     2062.09    126.40 o 
   6   7  18      178.31      297.51    109.36 o 
   7   7  18      216.97       35.46    223.48 o 
  -6   8  18      624.44      687.70     84.78 o 
  -5   8  18      679.84      605.12     87.25 o 
  -4   8  18      316.73      496.29     99.85 o 
  -3   8  18      565.82      613.64     88.35 o 
  -2   8  18       77.78       52.74     76.07 o 
  -1   8  18      181.11      255.74     79.56 o 
   0   8  18     1162.95     1166.79     74.89 o 
   1   8  18      214.01      179.34     85.79 o 
   2   8  18       89.38      229.11     72.17 o 
   3   8  18      531.03      632.69     89.30 o 
   4   8  18      319.38      236.79     71.13 o 
   5   8  18      686.32      563.42    128.98 o 
   6   8  18      672.93      730.66     86.51 o 
  -6   9  18      779.75      748.71    131.56 o 
  -5   9  18      439.40      370.20     90.78 o 
  -4   9  18      571.77      569.62     82.31 o 
  -3   9  18      206.21      265.02     70.58 o 
  -2   9  18      344.11      257.20     69.08 o 
  -1   9  18      507.26      489.72     72.46 o 
   0   9  18        7.58      135.67     77.16 o 
   1   9  18      461.93      471.16     73.02 o 
   2   9  18      371.23      325.41     88.98 o 
   3   9  18      210.82      193.79     75.90 o 
   4   9  18      572.75      463.20     95.23 o 
   5   9  18      490.63      538.74    106.12 o 
   6   9  18      760.74      829.29    103.09 o 
  -5  10  18      225.76      306.79     94.55 o 
  -4  10  18      322.77      327.84     81.44 o 
  -3  10  18      461.77      458.41     83.68 o 
  -2  10  18       37.24       76.87     80.88 o 
  -1  10  18     1133.86     1117.11     76.67 o 
   0  10  18        0.24      155.16     68.45 o 
   1  10  18     1169.39     1024.29     91.50 o 
   2  10  18       35.29       70.03     85.07 o 
   3  10  18      476.82      590.47     85.44 o 
   4  10  18      316.43      373.19     81.68 o 
   5  10  18      220.00      236.50     84.19 o 
  -4  11  18      512.45      380.37     89.05 o 
  -3  11  18       44.29        2.25     76.74 o 
  -2  11  18      701.33      747.03     82.06 o 
  -1  11  18      219.56      305.85     77.53 o 
   0  11  18      590.47      674.59    130.24 o 
   1  11  18      243.53      266.01     85.38 o 
   2  11  18      692.00      698.95     84.49 o 
   3  11  18       45.06      229.69     80.08 o 
   4  11  18      518.11      539.21     82.41 o 
  -3  12  18      176.87      234.96     77.31 o 
  -2  12  18       62.30       63.99     90.22 o 
  -1  12  18      218.75      245.46     72.48 o 
   0  12  18      769.38      802.83     75.21 o 
   1  12  18      218.37      256.38     74.37 o 
   2  12  18       61.22      147.51     74.64 o 
   3  12  18      174.55      242.12     90.54 o 
  -2  13  18      114.95      225.59     96.76 o 
  -1  13  18      587.23      513.43     86.31 o 
   0  13  18      182.87      192.88     69.61 o 
   1  13  18      564.42      576.74     85.93 o 
   2  13  18      107.85      125.49     90.40 o 
   1   0  19      782.28      816.37    132.64 o 
   2   0  19        0.10      180.82    150.89 o 
   3   0  19     1405.79     1334.15     88.76 o 
   4   0  19       24.51      -30.64     80.84 o 
   5   0  19      203.05      273.78     89.85 o 
   6   0  19        2.98        5.67     80.97 o 
   7   0  19      173.92      345.86     92.28 o 
  -7   1  19      251.49      176.25     91.48 o 
  -6   1  19      937.64     1064.82     77.84 o 
  -5   1  19      138.56      134.83     82.87 o 
  -4   1  19      603.80      448.96     73.49 o 
  -3   1  19      364.14      712.56    238.17 o 
  -2   1  19      905.14      808.36    135.43 o 
  -1   1  19      499.79      552.68     97.16 o 
   0   1  19        2.64       -6.28    105.53 o 
   1   1  19      524.89      557.61    113.27 o 
   2   1  19      827.59      885.62    119.32 o 
   3   1  19      344.59      392.11     74.18 o 
   4   1  19      562.89      546.29     75.42 o 
   5   1  19      140.71      131.66     98.29 o 
   6   1  19      979.78     1072.73     75.99 o 
   7   1  19      275.96      370.99     77.01 o 
  -7   2  19       69.68       99.64     78.53 o 
  -6   2  19       56.89       63.79     75.88 o 
  -5   2  19       83.61      203.13     77.08 o 
  -4   2  19      467.93      449.60     77.16 o 
  -3   2  19      777.28      742.08     86.17 o 
  -2   2  19     2475.89     2690.31    101.27 o 
  -1   2  19     1855.44     1975.32    115.21 o 
   0   2  19        0.78       19.51    108.53 o 
   1   2  19     1839.84     1965.94    118.01 o 
   2   2  19     2432.93     2609.19    225.51 o 
   3   2  19      732.43      698.49     97.46 o 
   4   2  19      475.23      544.04     76.43 o 
   5   2  19       65.87      127.54     76.50 o 
   6   2  19       55.51      151.46     79.28 o 
   7   2  19       66.91      289.69     96.52 o 
  -7   3  19      854.44      800.08     80.62 o 
  -6   3  19      198.92      132.02     76.67 o 
  -5   3  19      380.24      389.66     69.47 o 
  -4   3  19      109.91      102.53     82.47 o 
  -3   3  19     1642.98     1637.79     91.37 o 
  -2   3  19      144.72       66.38     86.79 o 
  -1   3  19      115.48      105.80    111.57 o 
   0   3  19        7.51      340.19    130.03 o 
   1   3  19      120.64      114.69    108.70 o 
   2   3  19      142.11      163.28     93.98 o 
   3   3  19     1637.44     1699.81    174.59 o 
   4   3  19      106.83      139.68     88.44 o 
   5   3  19      388.40      346.80     76.24 o 
   6   3  19      218.92      261.31     79.85 o 
   7   3  19      835.58      848.93     83.40 o 
  -7   4  19       15.55       -9.89     92.21 o 
  -6   4  19      145.54      239.75     82.03 o 
  -5   4  19      172.99      227.59     85.85 o 
  -4   4  19       24.36       77.33     99.38 o 
  -3   4  19      218.36      254.49     81.94 o 
  -2   4  19     1308.30     1416.40    152.21 o 
  -1   4  19       11.56        7.59     83.94 o 
   0   4  19     1616.21     1561.96    102.09 o 
   1   4  19       13.44       18.82     86.60 o 
   2   4  19     1404.30     1434.59     99.63 o 
   3   4  19      221.25      324.98     73.89 o 
   4   4  19       23.26       68.50     71.53 o 
   5   4  19      197.18      276.12     78.40 o 
   6   4  19      164.92      134.50     75.56 o 
   7   4  19       15.06      131.29     87.77 o 
  -6   5  19     1014.34     1016.50     98.21 o 
  -5   5  19     1282.53     1403.82     89.94 o 
  -4   5  19      305.57      427.38     89.26 o 
  -3   5  19      430.90      525.35     89.08 o 
  -2   5  19      319.24      390.61     87.08 o 
  -1   5  19     1444.54     1422.01     81.80 o 
   0   5  19      824.44      912.04     97.97 o 
   1   5  19     1408.60     1345.03    150.12 o 
   2   5  19      321.34      291.89     79.89 o 
   3   5  19      433.76      572.72     88.20 o 
   4   5  19      284.43      267.78     76.32 o 
   5   5  19     1358.24     1319.47    103.66 o 
   6   5  19     1050.24      937.81     73.84 o 
  -6   6  19      515.67      431.67     83.27 o 
  -5   6  19      153.48      104.14     86.41 o 
  -4   6  19     1046.89     1157.78     84.53 o 
  -3   6  19      359.47      388.89     89.74 o 
  -2   6  19      166.71      242.78     95.81 o 
  -1   6  19     1192.71     1424.54    105.11 o 
   0   6  19      926.91     1064.52     91.55 o 
   1   6  19     1169.93     1096.98    134.63 o 
   2   6  19      142.67      206.25     88.22 o 
   3   6  19      320.04      430.39     89.59 o 
   4   6  19     1068.32     1022.50     95.29 o 
   5   6  19      152.54      298.76     93.45 o 
   6   6  19      490.63      486.15    111.13 o 
  -6   7  19      829.14      649.10     93.89 o 
  -5   7  19      104.14      192.42     97.32 o 
  -4   7  19      269.60      287.06    152.33 o 
  -3   7  19      183.87      255.53     87.95 o 
  -2   7  19      756.99      677.07     75.11 o 
  -1   7  19      230.57      213.58     78.96 o 
   0   7  19      131.15      248.35     99.48 o 
   1   7  19      250.64      180.56     90.50 o 
   2   7  19      765.47      719.12     82.30 o 
   3   7  19      212.05      161.67     77.47 o 
   4   7  19      235.05      301.13     93.88 o 
   5   7  19       94.50      135.94     86.94 o 
   6   7  19      838.88      905.43    109.21 o 
  -5   8  19      235.40      150.94     89.30 o 
  -4   8  19      157.27       84.87     93.42 o 
  -3   8  19      150.08      174.96     87.95 o 
  -2   8  19      414.82      532.16     75.19 o 
  -1   8  19      661.11      797.19     72.83 o 
   0   8  19        2.91       65.56     95.17 o 
   1   8  19      652.97      696.94     84.58 o 
   2   8  19      455.12      540.55     82.50 o 
   3   8  19      144.83      162.65     90.18 o 
   4   8  19      172.89      273.20     85.75 o 
   5   8  19      218.84      246.69     77.14 o 
  -5   9  19     1094.04     1064.03    114.02 o 
  -4   9  19      159.69      129.89     76.30 o 
  -3   9  19       76.79       79.29     97.32 o 
  -2   9  19      322.58      409.55     84.53 o 
  -1   9  19      386.25      464.80     91.30 o 
   0   9  19     1233.99     1312.02     76.74 o 
   1   9  19      347.64      492.78    101.34 o 
   2   9  19      315.53      187.42     77.45 o 
   3   9  19       85.23      267.41     84.17 o 
   4   9  19      178.24      139.89     83.72 o 
   5   9  19     1139.99     1161.05     87.76 o 
  -4  10  19      320.30      271.10     85.53 o 
  -3  10  19       23.88      117.65     85.49 o 
  -2  10  19      102.17      127.08     79.49 o 
  -1  10  19      209.65      328.82     78.75 o 
   0  10  19      851.12      761.66     77.75 o 
   1  10  19      214.67      236.94     92.41 o 
   2  10  19      104.13      172.58     92.62 o 
   3  10  19       28.34       53.41     86.77 o 
   4  10  19      312.33      579.20     91.58 o 
  -3  11  19       54.29       13.04    103.81 o 
  -2  11  19       48.69       49.98     85.77 o 
  -1  11  19      408.73      382.90     85.88 o 
   0  11  19      241.34      274.28     86.49 o 
   1  11  19      411.54      511.07     79.07 o 
   2  11  19       46.27       73.57     76.99 o 
   3  11  19       48.67      121.47     77.79 o 
  -2  12  19      343.69      216.54     97.60 o 
  -1  12  19      146.87      169.61     81.35 o 
   0  12  19      191.65      201.31     73.12 o 
   1  12  19      157.67      214.55     77.75 o 
   2  12  19      319.94      337.18     90.67 o 
   0   0  20       24.47       67.45    193.74 o 
   1   0  20      181.54      176.43    113.91 o 
   2   0  20     2479.77     2632.14    126.87 o 
   3   0  20      356.51      350.73    101.30 o 
   4   0  20      345.53      293.34     84.04 o 
   5   0  20       60.22      231.07     86.51 o 
   6   0  20       81.73       85.98     83.70 o 
  -6   1  20      276.89      450.05     77.81 o 
  -5   1  20      495.52      607.08     78.30 o 
  -4   1  20       43.18       24.12     91.05 o 
  -3   1  20     1487.73     1725.90    130.05 o 
  -2   1  20      384.65      343.57    144.58 o 
  -1   1  20      226.77      152.92    136.08 o 
   0   1  20      175.03       81.21    112.49 o 
   1   1  20      241.80      222.10    109.94 o 
   2   1  20      355.35      427.92    112.16 o 
   3   1  20     1399.20     1573.99    104.39 o 
   4   1  20       49.15       72.73     83.68 o 
   5   1  20      497.88      499.76     76.80 o 
   6   1  20      283.39      372.34     82.09 o 
  -6   2  20      660.75      776.41     79.38 o 
  -5   2  20      536.50      599.16     72.84 o 
  -4   2  20      225.45      219.23    103.77 o 
  -3   2  20       56.47        1.78     90.14 o 
  -2   2  20      237.70      267.91     97.34 o 
  -1   2  20      953.46      974.09    118.39 o 
   0   2  20      114.80      301.11    112.69 o 
   1   2  20      962.71     1060.58    164.38 o 
   2   2  20      214.03      234.35    128.19 o 
   3   2  20       59.11       15.37    102.35 o 
   4   2  20      225.38      323.95     95.90 o 
   5   2  20      545.64      500.35     81.28 o 
   6   2  20      646.07      870.79    142.46 o 
  -6   3  20      688.58      522.88     95.21 o 
  -5   3  20      272.18      317.54     80.61 o 
  -4   3  20      669.75      714.34     81.45 o 
  -3   3  20      127.43      201.48     84.79 o 
  -2   3  20     1166.20     1107.10     82.93 o 
  -1   3  20      422.35      516.69    117.06 o 
   0   3  20      260.85      239.28     98.97 o 
   1   3  20      434.36      493.01    114.53 o 
   2   3  20     1232.26     1312.69    104.11 o 
   3   3  20      138.02      225.73     89.91 o 
   4   3  20      674.92      773.31    104.93 o 
   5   3  20      250.94      371.50     75.91 o 
   6   3  20      659.64      703.61     85.03 o 
  -6   4  20      135.70      139.21     91.86 o 
  -5   4  20      333.56      389.31     82.59 o 
  -4   4  20      483.69      377.14     78.98 o 
  -3   4  20      584.87      726.74    127.12 o 
  -2   4  20      993.04     1086.38     79.61 o 
  -1   4  20      861.81      835.00    105.58 o 
   0   4  20      312.82      420.94    126.60 o 
   1   4  20      908.60      891.02    100.02 o 
   2   4  20     1019.91     1099.07     78.73 o 
   3   4  20      582.30      605.31     79.49 o 
   4   4  20      528.82      599.94     78.81 o 
   5   4  20      334.41      219.72    118.12 o 
   6   4  20      120.43       92.66     79.18 o 
  -5   5  20      115.03       96.48     82.70 o 
  -4   5  20      298.87      326.03    110.36 o 
  -3   5  20      432.91      435.28     84.23 o 
  -2   5  20      435.16      285.03     81.97 o 
  -1   5  20      339.48      410.98    119.29 o 
   0   5  20      127.62      164.84     88.43 o 
   1   5  20      352.99      344.00     72.67 o 
   2   5  20      424.81      653.66    146.94 o 
   3   5  20      455.26      614.61     85.25 o 
   4   5  20      277.86      251.69     81.44 o 
   5   5  20      124.22       71.09     97.97 o 
  -5   6  20      626.83      837.35    100.37 o 
  -4   6  20      152.45      154.97     96.92 o 
  -3   6  20      277.71      389.40     95.01 o 
  -2   6  20      963.08     1173.11    120.61 o 
  -1   6  20       62.00       33.96    114.49 o 
   0   6  20      688.11      723.42     74.81 o 
   1   6  20       59.19       24.04     82.50 o 
   2   6  20      917.12      907.02     86.91 o 
   3   6  20      262.64      329.07     93.35 o 
   4   6  20      152.81       22.43     95.79 o 
   5   6  20      600.72      672.27     91.32 o 
  -5   7  20      917.89     1104.70    114.22 o 
  -4   7  20      236.73      186.19     81.26 o 
  -3   7  20      168.99      270.06    130.64 o 
  -2   7  20      104.50       36.35     93.45 o 
  -1   7  20     1070.84     1076.56     79.63 o 
   0   7  20      594.89      433.24     85.57 o 
   1   7  20     1117.88     1032.69     81.26 o 
   2   7  20      111.29      251.72    137.12 o 
   3   7  20      150.41      322.71     94.51 o 
   4   7  20      237.35      403.03    105.09 o 
   5   7  20      883.43      821.35     87.96 o 
  -4   8  20       80.77      123.77    104.50 o 
  -3   8  20      145.10      246.53     99.98 o 
  -2   8  20      102.78      230.28     76.91 o 
  -1   8  20      279.01      303.51     73.61 o 
   0   8  20     2195.42     2110.06     91.12 o 
   1   8  20      311.96      279.81     80.38 o 
   2   8  20      105.58      163.19     95.61 o 
   3   8  20      157.69      232.72     94.01 o 
   4   8  20       88.16      290.26    106.68 o 
  -3   9  20       19.71      198.62     99.73 o 
  -2   9  20      251.43      303.05     79.57 o 
  -1   9  20      528.29      520.83     79.54 o 
   0   9  20       21.99      -10.08     96.19 o 
   1   9  20      557.39      609.85    130.85 o 
   2   9  20      243.85      353.37     97.21 o 
   3   9  20       19.41       49.46     82.36 o 
  -2  10  20        5.39       68.25     92.73 o 
  -1  10  20      260.21      291.30     96.11 o 
   0  10  20       69.01      191.31    107.78 o 
   1  10  20      247.44      260.50     88.59 o 
   2  10  20        4.52      280.29    140.36 o 
   0  11  20       18.14       92.09     91.76 o 
   1   0  21      307.24      361.48    118.70 o 
   2   0  21      366.39      471.43    121.74 o 
   3   0  21      367.01      410.10    123.50 o 
   4   0  21      820.06      846.66     90.57 o 
   5   0  21      249.01      320.33    110.87 o 
  -5   1  21       60.65       69.98     83.55 o 
  -4   1  21      444.01      564.00     88.36 o 
  -3   1  21      636.11      661.82    104.21 o 
  -2   1  21      836.33      798.02    120.74 o 
  -1   1  21      818.62     1049.71    147.89 o 
   0   1  21      192.38      143.92    117.15 o 
   1   1  21      780.99     1002.43    120.47 o 
   2   1  21      829.96      752.86    118.94 o 
   3   1  21      641.75      691.39    106.15 o 
   4   1  21      423.32      246.13     85.60 o 
   5   1  21       67.41      143.96     82.86 o 
  -5   2  21      504.02      641.60     79.53 o 
  -4   2  21     1359.02     1456.38     94.88 o 
  -3   2  21     1167.06      954.40     88.88 o 
  -2   2  21     1674.29     1915.20    112.02 o 
  -1   2  21      229.38      178.61    118.24 o 
   0   2  21       63.57       91.65    117.85 o 
   1   2  21      252.47      366.48    136.79 o 
   2   2  21     1659.06     1482.66    152.34 o 
   3   2  21     1181.73     1170.93     97.79 o 
   4   2  21     1349.56     1532.76    185.85 o 
   5   2  21      495.75      583.17    191.38 o 
  -5   3  21        1.89       77.51     80.02 o 
  -4   3  21       34.30      187.60     89.94 o 
  -3   3  21     1232.02     1319.77    166.65 o 
  -2   3  21      606.22      567.66     89.77 o 
  -1   3  21       44.52        5.58     86.14 o 
   0   3  21     1018.46     1059.26    104.11 o 
   1   3  21       40.01      -16.46    219.24 o 
   2   3  21      616.28      689.36     99.52 o 
   3   3  21     1241.81     1397.30    141.51 o 
   4   3  21       40.68       18.63    125.15 o 
   5   3  21        3.62      -41.15     99.68 o 
  -5   4  21      448.18      497.72     86.97 o 
  -4   4  21      122.67       21.75    100.27 o 
  -3   4  21      441.48      486.74     88.50 o 
  -2   4  21      470.62      429.97     85.34 o 
  -1   4  21      134.62      145.18    103.70 o 
   0   4  21      350.01      199.31    104.46 o 
   1   4  21      132.59      108.73     79.21 o 
   2   4  21      488.67      525.45     95.34 o 
   3   4  21      476.32      605.08     97.06 o 
   4   4  21      125.27       42.68     89.28 o 
   5   4  21      440.18      506.30     94.48 o 
  -4   5  21       63.89       66.79    117.00 o 
  -3   5  21       11.82       78.73     96.50 o 
  -2   5  21      153.82      214.90     86.25 o 
  -1   5  21     1260.22     1325.02     98.64 o 
   0   5  21     1314.51     1322.09     97.01 o 
   1   5  21     1208.68     1164.48    108.20 o 
   2   5  21      149.26      273.51     98.22 o 
   3   5  21        7.96      203.52     90.21 o 
   4   5  21       54.85      203.52     91.81 o 
  -4   6  21     1005.24     1010.54    119.26 o 
  -3   6  21       73.95      190.47     83.81 o 
  -2   6  21      246.53      228.50     86.90 o 
  -1   6  21      764.19      869.86    119.95 o 
   0   6  21      263.76      351.13    109.43 o 
   1   6  21      758.59      744.92    108.39 o 
   2   6  21      218.60      149.20     82.34 o 
   3   6  21       59.50       -1.00     88.59 o 
   4   6  21      991.10      928.05    103.38 o 
  -3   7  21      325.93      304.12    100.09 o 
  -2   7  21      728.61      789.01     90.48 o 
  -1   7  21      625.48      535.02     81.39 o 
   0   7  21        1.25       48.59     95.88 o 
   1   7  21      580.86      481.21     77.95 o 
   2   7  21      727.20      710.89     98.81 o 
   3   7  21      318.25      407.21    100.24 o 
  -2   8  21      268.12      329.37     91.51 o 
  -1   8  21      629.32      682.74     90.47 o 
   0   8  21      256.30      297.12     88.89 o 
   1   8  21      628.55      693.19     91.41 o 
   2   8  21      277.42      501.46    100.38 o 
  -1   9  21      609.25      582.82     78.88 o 
   0   9  21      803.95      935.31    129.12 o 
   1   9  21      628.46      565.08     93.38 o 
   0   0  22      677.55     1020.10    214.92 o 
   1   0  22       31.52      -32.65    106.64 o 
   2   0  22      987.27      946.79    154.71 o 
   3   0  22     1202.53     1207.25    119.87 o 
   4   0  22       46.05      150.79     99.81 o 
  -4   1  22       59.95      -27.01     85.94 o 
  -3   1  22      125.55       88.01    113.76 o 
  -2   1  22      486.53      528.72    110.74 o 
  -1   1  22      639.12      636.10    153.42 o 
   0   1  22     1000.54      984.59    151.17 o 
   1   1  22      639.51      756.05    126.40 o 
   2   1  22      499.44      630.26    165.10 o 
   3   1  22      125.42      254.32     99.12 o 
   4   1  22       55.92      259.06    113.31 o 
  -4   2  22      597.93      734.79     87.61 o 
  -3   2  22      502.27      426.68     86.04 o 
  -2   2  22      659.01      920.41    113.71 o 
  -1   2  22      147.35      104.70    127.09 o 
   0   2  22       16.38      281.62    122.20 o 
   1   2  22      142.94      185.65    125.35 o 
   2   2  22      673.56      737.97     92.30 o 
   3   2  22      469.82      539.65    113.51 o 
   4   2  22      603.59      501.29    103.14 o 
  -3   3  22       30.38       43.20     79.17 o 
  -2   3  22      205.20      158.04    120.84 o 
  -1   3  22     1558.77     1502.87    116.34 o 
   0   3  22      106.60       29.01    108.53 o 
   1   3  22     1542.62     1800.49    129.80 o 
   2   3  22      214.49      307.83    106.89 o 
   3   3  22       34.16       33.99    111.02 o 
  -3   4  22      240.02      350.08     91.82 o 
  -2   4  22      620.05      567.00     93.74 o 
  -1   4  22       75.27      259.02     98.80 o 
   0   4  22      663.37      516.08    101.29 o 
   1   4  22       84.45      180.36    100.55 o 
   2   4  22      584.25      628.72     93.37 o 
   3   4  22      238.47      135.55    109.54 o 
  -3   5  22      189.29      279.34    107.54 o 
  -2   5  22      255.24       68.47    187.36 o 
  -1   5  22      589.92      685.88    162.01 o 
   0   5  22      779.78      640.07    112.97 o 
   1   5  22      583.51      550.60     85.88 o 
   2   5  22      245.56      141.10     85.85 o 
   3   5  22      200.32      244.42    113.37 o 
  -2   6  22      106.40       86.13     90.65 o 
  -1   6  22      132.29      196.85    100.55 o 
   0   6  22        1.49      -71.44    100.89 o 
   1   6  22      137.66      196.37     85.79 o 
   2   6  22      101.89       81.19    109.83 o 
  -1   7  22      477.99      634.13    152.42 o 
   0   7  22     1557.29     1557.08    103.52 o 
   1   0  23       61.33       61.21    130.35 o 
   2   0  23       49.23      239.14    231.24 o 
  -1   1  23      621.70      623.41    162.76 o 
   0   1  23       96.02      482.76    156.93 o 
   1   1  23      614.11      656.35    133.57 o 
  -1   2  23       21.31        5.67    132.81 o 
   0   2  23      523.44      542.00    132.52 o 
   1   2  23       21.88     -129.99    129.99 o 
  -1   3  23      197.17      192.83    116.31 o 
   0   3  23      950.69      881.67    134.78 o 
                                                 
